# Supplementary material for: The Atlantic Salmon Gill Transcriptome Response in a Natural Outbreak of Salmon Gill Pox Virus Infection Reveals New Biomarkers of Gill Pathology and Suppression of Mucosal Defense
Source: Front Immunol. 2020 Sep 4;11:2154. doi: 10.3389/fimmu.2020.02154 (PMC7509425; doi:10.3389/fimmu.2020.02154)
Supplement: Supplementary file 1 [file Table_1.XLSX]

## Sheet: Spx1_res1
				C-III				E-III				L-I				M-I				M-II
QueryID	Annotation	Name	Symbol	Spx1 |Spx1-C1>3080.diff_corr	Spx1 |Spx1-C2>3081.diff_corr	Spx1 |Spx1-C3>3082.diff_corr	Spx1 |Spx1-C4>3083.diff_corr	Spx1 |Spx1-E1>3084.diff_corr	Spx1 |Spx1-E2>3085.diff_corr	Spx1 |Spx1-E3>3086.diff_corr	Spx1 |Spx1-E4>3087.diff_corr	Spx1 |Spx1-L1>3088.diff_corr	Spx1 |Spx1-L2>3089.diff_corr	Spx1 |Spx1-L3>3090.diff_corr	Spx1 |Spx1-L4>3091.diff_corr	Spx1 |Spx1-M1>3092.diff_corr	Spx1 |Spx1-M2>3093.diff_corr	Spx1 |Spx1-M3>3094.diff_corr	Spx1 |Spx1-M4>3095.diff_corr	Spx1 |Spx1-M5>3096.diff_corr	Spx1 |Spx1-M6>3097.diff_corr	Spx1 |Spx1-M7>3098.diff_corr	Spx1 |Spx1-M8>3099.diff_corr
Ssa#NM_001140738.1	Cell Apoptosis	Pleckstrin homology domain-containing family F member 1 (pkhf1)	pkhf1	0.3641	1.56362	1.54996	0.719374	-0.0077799	0.351606	0.425029	0.778251	-0.487581	-0.100913	-0.657484	0.269471	-0.691987	-0.363736	-0.134943	-0.325356	-0.983845	-1.06579	-0.807151	-0.394832
Ssa#NM_001141086.1	Cell Apoptosis	Bcl2-like 1 (OrthoDB)	bclx	1.03095	-0.223947	0.698836	0.645214	0.959765	0.152769	0.150756	0.0697856	0.466512	0.420362	0.447003	0.264468	-0.83466	-0.579629	-1.58376	-1.10193	-1.22124	-0.186281	-0.0218535	0.446871
Ssa#NM_001141103.2	Cell Apoptosis	Death-associated protein-like 1-A (dal1a)	dapl1	0.69571	-0.114217	0.628964	0.739523	0.521455	0.204443	-0.00253713	-0.11045	0.161653	0.236904	0.237749	-0.130514	-0.479511	-0.32637	-0.0602729	-0.675902	-0.527798	-0.47947	-0.399742	-0.119611
Ssa#NM_001141163.1	Cell Apoptosis	Inosine triphosphate pyrophosphatase (Ortho_H)	itpa	1.06141	-0.414282	0.669371	0.589838	0.900343	0.00898829	0.0652062	-0.0665735	0.325333	0.417915	0.45917	0.0975469	-0.616772	-0.474341	-1.08762	-1.27893	-0.850446	-0.146222	-0.0416391	0.381712
Ssa#NM_001141229.2	Cell Apoptosis	Programmed cell death protein 5 (Ortho_H)	pdcd5	-0.156867	-1.26129	-0.285234	0.0231539	0.134489	-0.577975	-0.622744	-0.755101	0.152066	-0.0100371	-0.712376	0.0851005	0.416678	-0.00755218	0.557301	0.510569	0.121249	0.867951	0.680858	0.839759
Ssa#NM_001141351.1	Cell Apoptosis	CD274	pdl1	-0.896097	-0.320037	0.453988	-1.73952	-2.47132	-0.776287	-1.82161	-1.38588	0.113252	-0.631787	-2.55873	-0.274157	1.5275	2.01402	2.30645	2.22947	0.895112	0.826941	0.891833	1.61683
Ssa#NM_001141656.1	Cell Apoptosis	cell death-inducing DFFA-like effector b (cideb)	cideb	2.29752	-0.384087	1.77094	1.11026	1.89323	0.146419	0.0393579	0.0080709	0.923649	0.608086	1.11578	0.54038	-1.58292	-1.35996	-2.4579	-2.56898	-1.51684	-0.447902	-0.638338	0.503192
Ssa#NM_001141720.1	Cell Apoptosis	P53 apoptosis effector related to PMP-22 (Ortho_H)	perp	-0.522699	-0.915586	-0.340816	-0.59394	-0.263479	-0.382827	-0.548487	-0.679246	0.0340643	-0.277406	-0.143026	-0.174711	-0.384399	0.49892	0.727703	0.501917	0.441027	0.783516	1.09835	1.14113
Ssa#S35469852	Cell Apoptosis	NADH dehydrogenase subunit 6 [Salmo salar]	mt-nd6	1.04739	-0.0889648	0.61362	1.34197	0.200542	0.0575767	0.362311	-0.477508	-0.742472	-0.140435	-0.0654059	0.641431	-0.791568	0.588815	-0.539452	-0.648873	-0.207357	-0.109076	-0.691749	-0.350785
Ssa#XM_014125217.1	Cell Apoptosis	alpha-synuclein-like (LOC106561354), X1	LOC106561354	1.8308	-0.128008	0.208074	1.35425	-0.0666149	-0.316386	-0.315383	-0.342302	-0.250927	-0.138632	0.0490852	-0.197302	-0.420079	0.0744462	0.222698	-0.312899	-0.246124	-0.294156	-0.404199	-0.306335
Ssa#XM_014126523.1	Cell Apoptosis	pleckstrin homology domain-containing family F member 2-like (LOC106562010), X1	LOC106562010	1.0774	1.19758	1.3935	0.38869	1.21508	0.62287	0.544438	0.745262	-0.000592005	-0.432098	-0.206783	-0.268548	-1.06136	-0.614704	-0.940866	-1.08749	-0.881941	-0.702352	-0.506287	-0.481827
Ssa#XM_014126524.1	Cell Apoptosis	BCL2/adenovirus E1B 19 kDa protein-interacting protein 3-like (LOC106562007)	LOC106562007	-0.0321788	0.432421	0.842198	-0.172805	0.485838	1.11916	-0.107601	-0.512334	-1.19317	-0.556315	-1.64452	-0.947196	0.738759	0.155684	0.606882	0.61149	-0.242665	-0.658151	1.31401	-0.239522
Ssa#XM_014130174.1	Cell Apoptosis	Peptidyl-prolyl cis-trans isomerase NIMA-interacting 1 (Ortho_H)	LOC106564156	1.2212	0.125102	0.708999	0.721231	0.835251	0.273637	0.198482	0.330204	0.509197	0.445837	0.55912	0.234741	-0.898577	-0.475086	-1.86679	-1.90381	-1.00798	-0.13175	-0.0315934	0.152579
Ssa#XM_014130790.1	Cell Apoptosis	Protein RRP5 homolog (Ortho_H)	LOC106564624	-0.754134	0.208152	-0.551816	-0.526892	-0.67022	-0.426236	-0.224182	-0.224227	0.0154429	-0.0700929	-0.36192	-0.271955	0.879719	0.165575	0.34583	0.794475	0.84398	0.4308	0.565808	-0.168105
Ssa#XM_014130794.1	Cell Apoptosis	Protein RRP5 homolog (Ortho_H)	LOC106564627	-1.08965	0.404189	-0.918937	-1.14905	-0.855201	-0.392123	-0.249626	-0.183089	0.00195422	-0.250495	-0.262583	-0.22467	1.14107	0.188685	0.370093	0.841412	1.0853	0.777166	0.842519	-0.0769738
Ssa#XM_014133662.1	Cell Apoptosis	Tumor suppressor candidate 2b (OrthoDB)	tusc2	0.963959	0.179281	0.797546	0.888517	-1.02695	0.520343	0.197721	0.190535	0.000733045	0.184909	0.0134515	0.0841056	-0.66738	-0.0882612	-0.216731	-0.587682	-0.282321	-0.423838	-0.505247	-0.222687
Ssa#XM_014136094.1	Cell Apoptosis	lysophosphatidic acid receptor 6-like (LOC106567138), X1	LOC106567138	1.97268	-0.403093	0.366849	2.0014	0.0504897	-0.294807	-0.347288	-0.244255	-0.106844	0.0975697	-0.411087	-0.376069	-0.483544	-0.00649717	-0.0501635	-0.556882	-0.29115	-0.378246	-0.496712	-0.0423533
Ssa#XM_014136156.1	Cell Apoptosis	Cysteine/serine-rich nuclear protein 2	LOC106567166	0.650399	0.202562	0.438527	0.728426	0.274416	-0.0161295	0.161228	0.267947	0.0378106	0.234762	0.110775	0.181737	-0.480299	-0.17447	-0.18216	-0.167655	-0.45605	-0.724558	-0.588808	-0.498463
Ssa#XM_014138625.1	Cell Apoptosis	protein prune homolog 2-like (LOC106568351), X1	LOC106568351	0.738707	-0.0701544	0.637485	0.554348	0.810839	0.380651	0.292074	0.480872	0.51704	0.317585	0.547039	0.401835	-1.16334	-0.268279	-0.638233	-1.15646	-0.42148	-0.500883	-0.639853	-0.819795
Ssa#XM_014142074.1	Cell Apoptosis	Secretory carrier-associated membrane protein 3	LOC106570091	2.16157	-0.583548	0.37929	2.08795	0.107618	-0.302182	-0.480627	-0.319913	-0.300189	0.0167113	-0.508666	-0.394065	-0.654072	0.178622	0.207611	-0.419689	0.0215659	-0.343279	-0.648201	-0.206509
Ssa#XM_014145113.1	Cell Apoptosis	Apoptosis-stimulating of p53 protein 1 (Ortho_H)	ppp1r13b	0.29846	0.556822	0.152233	0.358362	0.197395	0.0819767	0.0560027	0.310949	-1.21251	-0.0326721	-0.456871	-0.51096	0.172003	-0.114838	0.433438	0.562194	0.163794	-0.331702	-0.356729	-0.32734
Ssa#XM_014148534.1	Cell Apoptosis	apoptosis-associated speck-like protein containing a CARD (LOC106573461)	LOC106573461	0.0334107	-1.06496	-0.0131585	-0.0810932	-0.437095	-0.38172	-0.532851	-0.744858	0.751613	0.801878	0.722754	0.55045	0.0335172	0.0528705	0.042733	-0.262532	-0.0883402	0.176023	0.0717128	0.369651
Ssa#XM_014148535.1	Cell Apoptosis	uncharacterized LOC106573462 (LOC106573462), X1	LOC106573462	0.0202043	-0.925215	0.0789416	-0.11024	-0.393372	-0.254311	-0.566724	-0.843477	0.929917	0.763682	0.676139	0.619467	-0.321555	-0.067932	-0.00345622	-0.138667	0.01172	0.151342	0.268683	0.104854
Ssa#XM_014153650.1	Cell Apoptosis	Apoptotic protease-activating factor 1 (Ortho_H)	LOC106576455	1.17894	0.174137	0.0552832	0.857605	-0.363531	-0.295	-0.469011	-0.296539	-0.655337		-0.435621	-0.633571	-0.205566	0.740616	1.65174	0.359683	-0.384862	-0.488275	-0.449651	-0.341047
Ssa#XM_014154056.1	Cell Apoptosis	apoptosis-inducing factor, mitochondrion-associated, 2 (aifm2), X1	aifm2	-0.692104	-0.238888	-0.349662	-0.445664	0.00918282	-0.00260692	-0.259364	-0.169567	-0.427082	-0.468329	-0.399938	0.485615	1.0684	-0.140618	0.0791447	0.270918	0.642742	-0.103413	0.409623	0.73161
Ssa#XM_014155916.1	Cell Apoptosis	B-cell CLL/lymphoma 6 (Zinc finger protein 51) - Ident 45	LOC106577630	0.195045	0.965676	0.599996	0.68761	-0.859065	0.146911	0.325079	0.998876	0.387833	0.0838835	0.0276884	-0.142845	0.042653	-0.0895604	-0.224317	-0.197622	-0.443833	-1.13392	-0.343055	-1.02702
Ssa#XM_014159972.1	Cell Apoptosis	Presenilin associated, rhomboid-like a (OrthoDB)	LOC106579790	0.949833	0.118402	0.467476	0.556576	0.534535	0.266826	-0.0417263	-0.147741	0.347053	0.216366	-0.0271057	-0.00543658	-0.557084	-0.326262	-0.893436	-0.890192	-0.303816	-0.0711455	-0.0640385	-0.129077
Ssa#XM_014160207.1	Cell Apoptosis	BCL2/adenovirus E1b 19 kDa interacting protein 3a	LOC106579879	0.126367	1.25668	0.745673	-0.239578	0.41546	1.23462	0.348566	0.374444	-0.732158	-0.295099	-0.542342	-0.5237	-0.254827	-0.109416	0.0370088	-0.142815	-0.272835	-0.788252	-0.0990566	-0.538745
Ssa#XM_014164451.1	Cell Apoptosis	Caspase-like	LOC106581934	-2.45503	-1.30823	-1.87004	-2.18885	-1.99643	-1.84776	-1.6618	-2.60165	0.353345	-0.0533073	0.529525	0.5571	0.351043	1.86816	1.85904	2.92308	2.05623	1.88467	1.48622	2.11465
Ssa#XM_014165601.1	Cell Apoptosis	caspase-8-like (LOC106582462), X1	LOC106582462	-0.87687	-0.40441	-0.405119	-0.918046	-0.575509	-0.292108	-0.227991	-0.14525	0.344687	-0.0335264	0.212372	0.18272	0.54853	0.212871	0.420126	0.756286	0.0246188	0.429033	0.406944	0.340648
Ssa#XM_014166227.1	Cell Apoptosis	Tumor suppressor candidate 2b (OrthoDB)	LOC106582796	0.84352	-0.054488	0.539701	0.803076	0.416589	0.167815	0.177264	0.0637055	-0.202944	0.0149185	0.209208	0.163155	-0.707387	0.0288295	-0.314695	-0.527281	-0.491327	-0.516461	-0.53425	-0.0789417
Ssa#XM_014166465.1	Cell Apoptosis	Bcl2-like 1 (OrthoDB)	LOC106582883	0.589944	0.0729879	0.519289	0.52134	0.758635	0.629383	0.137107	0.0574519	0.0749149	0.154129	-0.0595768	-0.0905347	-0.3187	-0.38475	-0.347113	-0.739533	-0.526984	-0.538927	-0.419501	-0.0895617
Ssa#XM_014168445.1	Cell Apoptosis	Programmed cell death protein 2-like	LOC106583835	1.07565	-0.49731	1.11567	0.671326	1.07974	-0.329703	-0.184375	-0.171931	0.337982	0.360839	0.547067	0.255165	-0.705711	-0.732602	-1.09764	-1.26792	-0.741037	-0.163677	-0.137266	0.585715
Ssa#XM_014171907.1	Cell Apoptosis	BCL2/adenovirus E1b 19 kDa interacting protein 3a	LOC106585557	0.149081	0.349993	0.491386	0.615773	0.841541	0.671741	0.423133	0.36378	-0.0433831	0.00191876	-0.385706	-0.206635	-0.354205	-0.528992	-0.454625	-0.752231	-0.459461	-0.439008	0.0310148	-0.315118
Ssa#XM_014173322.1	Cell Apoptosis	caspase-8-like (LOC106586254), X1	LOC106586254	-1.0511	-0.418178	-0.424744	-0.758831	-0.393258	-0.273609	-0.271057	-0.122007	0.261584	-0.0206171	0.0525487	0.265217	0.512249	0.0952363	0.410599	0.865564	0.0444162	0.519855	0.396558	0.309567
Ssa#XM_014181918.1	Cell Apoptosis	caspase-14-like (LOC106590759)	LOC106590759	-1.8149	-2.04596	-2.00436	-1.1952	-1.27346	-1.54869	-1.8228	-2.54655	1.12347	1.13088	1.25149	1.76378	0.818681	0.740684	1.23265	0.37257	1.30933	1.55704	1.58278	1.36859
Ssa#XM_014186021.1	Cell Apoptosis	Peptidyl-prolyl cis-trans isomerase NIMA-interacting 1 (Ortho_H)	LOC106594613	-0.674723	-0.438251	-0.974345	-0.512235	-0.251638	-0.151818	-0.0375097	-0.541795	0.130357	-0.149489	0.473154	0.197937	0.581234	-0.0276594	0.355328	-0.0847649	0.335839	0.621006	0.353217	0.796154
Ssa#XM_014188395.1	Cell Apoptosis	protein RRP5 homolog (LOC106564627)	LOC106597170	-0.739204	0.006909	-0.644953		-0.725275	-0.431666	-0.147007	-0.139304	-0.141353	-0.240119	-0.180957	-0.269235	1.07119	-0.0288223	0.0578105	0.533155	0.759661	0.481778	0.731684	0.0457025
Ssa#XM_014204187.1	Cell Apoptosis	apoptosis regulator BAX-like (LOC106607327)	LOC106607327	-0.441028	-0.831122	-0.419317	0.0664806	-0.558867	-0.651084	-0.586806	-1.03612	-0.196549	0.0762096	0.130641	0.0188468	0.181111	0.608539	0.45288	0.410238	0.379118	0.733084	0.648091	1.01566
Ssa#XM_014204188.1	Cell Apoptosis	apoptosis regulator BAX-like (LOC106607328)	LOC106607328	-0.251265	-0.797845	-0.483646	-0.371791	-0.56402	-0.513979	-0.621561	-0.716738	-0.147809	-0.134259	0.23571	0.406554	-0.112848	0.491656	0.523334	0.259487	0.295404	1.00858	0.602543	0.89249
Ssa#XM_014208509.1	Cell Apoptosis	Apoptotic protease-activating factor 1 (Ortho_H)	LOC106609566	1.26543	0.0612474	0.652203	0.671379	0.830456	0.20258	0.14676	0.341411	0.485954	0.456545	0.412381	0.167638	-0.938658	-0.475643	-1.75075	-1.40414	-0.894271	-0.310629	-0.0664544	0.14656
Ssa#XM_014209588.1	Cell Apoptosis	Caspase 6, apoptosis-related cysteine peptidase, like 1 (OrthoDB)	LOC106610306	0.946228	0.303577	0.662613	0.619473	0.831126	0.514633	0.358194	0.281852	-0.40024	0.217921	0.653497	0.663494	-1.82459	0.0735032	-0.358614	-0.546642	-1.5067	-0.336819	-0.619335	-0.533164
Ssa#XM_014212786.1	Cell Apoptosis	caspase-3-like (LOC106612018)	LOC106612018	-1.42905	-2.03825	-1.36991	-1.14935	-1.6378	-1.42516	-0.875084	-2.03762	0.0204043	-0.690254	-0.150733	-0.606744	1.36573	1.0754	1.6307	1.95062	1.69996	1.72514	1.80906	2.13298
Ssa#XM_014212990.1	Cell Apoptosis	DNA damage-inducible transcript 4-like protein (LOC106612111), X1	LOC106612111	-0.792755	-1.13846	-0.963225	-1.58747	-0.0203325	-0.732755	-0.595909	-1.60072	-0.747655	0.0160185	-0.129751	0.28019	0.698043	0.996985	1.69462	0.752006	0.169298	1.24556	0.560348	1.89598
Omy#BX297414	Cell Apoptosis	Ankyrin repeat and death domain-containing protein	ankdd1a	0.00818672	-0.191891	-0.0654284	-0.228734	-0.037294	0.0529024	-0.1722	0.0733149	-0.144988	-0.0519082	0.18549	0.148775	-0.124459	0.0920869	0.142268	-0.0843505	-0.0601889	0.179835	0.0453984	0.233185
Omy#S19710665	Cell Apoptosis	Caspase-1 precursor [Salmo salar]	si:dkey-103e21.5	0
Omy#S34425530	Cell Apoptosis	caspase 8 [Oncorhynchus mykiss]	casp8l1	-0.767931	-0.184541	-0.404794	-0.511069	-0.131665	-0.410093	-0.00805166	-0.408089	0.144437	-0.0320142	-0.0424849	0.096908	0.534388	-0.0365852	0.0984359	0.655259	0.262005	0.539609	0.32161	0.284664
Ssa#GRASP223649489	Cell Apoptosis	EF-hand domain-containing protein D2 [Salmo salar]	efhd2	-0.309088	-0.20662	-0.105682	-0.0408289	-0.279791	-0.521866	-0.172914	-0.323812	-0.063446	-0.102883	-0.104387	0.162809	0.391026	0.00880187	0.235133	0.672877	0.111298	0.294371	0.225	0.130003
Ssa#NM_001123591.2	Cell Apoptosis	caspase 8-like protein (LOC100136459)	LOC100136459	-0.0431536							-0.106407				-0.0971564	0.34196	-0.0952426
Ssa#NM_001139796.1	Cell Apoptosis	pim-1 oncogene (pim1)	pim1	-0.0990418	-0.0122744	0.24164	-0.271484	-0.531124	-0.397829	-0.94728	-1.24478	-0.375182	-0.361086	-0.405285	-0.364218	0.2446	0.762291	0.577094	0.385383	0.787597	0.653918	0.301772	1.05529
Ssa#NM_001139822.1	Cell Apoptosis	Protein PRRC2B	nr13	0.0426349	-0.144678	0.0355136	-0.0658354	-0.263167	-0.339536	-0.420145	-0.401635	-0.132192	-0.173446	-0.0927812	0.103764	0.00414693	0.531093	0.527176	0.255377	0.14422	0.0786101	-0.0255227	0.336404
Ssa#NM_001140037.1	Cell Apoptosis	Programmed cell death 4a (OrthoDB)	pdcd4	0.119891	-0.107867	0.305537	0.239821	0.294852	0.348958	-0.158863	-0.0112696	-0.122007	-0.0222709	0.0296591	0.00355612	-0.180016	0.10977	-0.158977	-0.0668952	-0.201939	-0.361443	-0.239685	0.179183
Ssa#NM_001140154.1	Cell Apoptosis	B-cell CLL/lymphoma 7B, a (OrthoDB)	bcl7b	0.207901	0.340523	0.455829	0.272523	0.264028	0.34847	0.113305	0.252796	0.108329	0.138558	0.073234	0.083812	-0.245211	-0.530701	-0.415386	-0.733788	0.0185276	-0.0459061	-0.630776	-0.0760674
Ssa#NM_001140277.1	Cell Apoptosis	caspase recruitment domain family, member 9 (card9)	card9	-0.0576656							-0.0122342	0.0195296		-0.02144	0.00295998			-0.0188079	0.0125335	0.0301936	0.0449311
Ssa#NM_001140346.1	Cell Apoptosis	Apoptosis inhibitor 5 (Ortho_H)	api5	-0.601222	-0.236208	-0.316923	-0.501539	-0.201489	-0.159868	-0.112333	-0.47995	0.0216917	-0.316809	0.232565	0.177802	0.448002	0.195496	-0.0145327	0.372925	0.309534	0.438787	0.424566	0.319508
Ssa#NM_001140663.1	Cell Apoptosis	Probable Bax inhibitor 1 (bi1)	bi1	-0.0793112	-0.678004	-0.0317307	0.977829	0.726064	0.391406	0.553436	0.273752	0.370658	-0.570227	0.106695	-0.566105	0.0755269	-0.0418945	-0.712453	-0.761503	-0.0768882	0.0486323	-0.0833721	0.0774851
Ssa#NM_001140785.2	Cell Apoptosis	Survival of motor neuron-related-splicing factor 30 (Ortho_H)	spf30	-0.202907	-0.164687	0.167409	0.0615952	0.089201	-0.0904354	0.0307574	-0.177045	0.292124	0.0607326	0.147926	0.218602	0.156996	-0.4923	-0.296696	-0.155686	-0.0952296	0.077318	0.134601	0.237723
Ssa#NM_001141009.1	Cell Apoptosis	Apoptosis-related protein 3 (apr3)	apr3	0.209995	-0.56713	0.13344	0.11605	0.200958	-0.243149	-0.522378	-0.209295	0.277223	0.0901779	0.229426	0.375996	-0.402208	0.0764369	-0.294286	-0.203681	0.0183147	0.225514	0.135912	0.352685
Ssa#NM_001141194.1	Cell Apoptosis	programmed cell death 2 (pdcd2)	pdcd2	-0.18784	-0.58703	-0.0965482	-0.200945	0.0436237	-0.282655	-0.573251	-0.600963	0.0688663	-0.21194	-0.0985109	0.117647	0.22101	0.205199	0.220946	-0.0163597	0.346863	0.683735	0.478021	0.470128
Ssa#NM_001141209.1	Cell Apoptosis	Cell death activator CIDE-3 (cidec)	cidec	0.413914	0.232371	0.128662	0.478134	0.252456	0.301785	-0.796361	0.00200807	0.146646	-0.250604	-0.233157	-0.737721	0.352757	0.691224	0.374852	0.125902	-0.549517	-1.18873	-0.0227183	0.278105
Ssa#NM_001141334.2	Cell Apoptosis	Death-associated protein-like 1-B (dal1b)	dal1b	0.67287	-0.316337	0.226116	0.714041	0.586371	0.30338	0.00075884	0.00949174	0.109688	0.38647	-0.155331	0.253857	-0.550775	-0.281152	-0.102161	-1.28469	-0.206974	-0.387309	-0.0998907	0.121572
Ssa#NM_001141360.2	Cell Apoptosis	Fas apoptotic inhibitory molecule 2a (OrthoDB)	faim2	0.341927	-0.545006	0.322616	0.152593	0.101314	0.366593	-0.163359	-0.88759	-0.337581	0.116111	-0.088657	-0.0527009	0.219041	-0.443819	-0.482621	-0.0295015	0.011899	0.42222	-0.170068	1.14658
Ssa#NM_001141526.1	Cell Apoptosis	Pleckstrin homology-like domain family A member 2 (Ortho_H)	phla2	-0.187731	-0.255033	0.307835	-0.0895934	-0.916651	-0.735752	-0.116337	-0.324792	-0.609078	0.0503718	-0.162226	0.0264159	0.224162	0.705233	0.670976	0.32093	-0.660916	0.216281	0.392616	1.1433
Ssa#NM_001173674.1	Cell Apoptosis	TATA box binding protein (OrthoDB)	tbp	0.351693	0.0315022	0.255715	0.0184796	-0.538673	0.140531	-0.104172	0.0855849	0.0822759	0.0474372	0.213218	0.480049	-0.320835	-0.185983	-0.228557	-0.341013	-0.115121	0.166307	-0.0662862	0.0278483
Ssa#S30258472	Cell Apoptosis	Apoptosis-associated speck-like protein containing a CARD [Salmo salar]	LOC106582385	0.254184	-0.846453	0.149789	0.485609	-0.021114	-0.187293	-0.543382	-0.804298	0.146615	0.248123	0.0975683	0.140751	-0.149115	0.129845	0.324109	-0.129135	-0.314021	0.234044	0.0950623	0.689107
Ssa#S35543642	Cell Apoptosis	Caspase-1 precursor [Salmo salar]	si:dkey-103e21.5	0.82803	-0.530961	0.283094	0.685077	0.119908	-0.0445012	-0.587201	-0.635043	-0.193261	0.398232	0.139999	0.174031	-0.297219	0.111731	-0.141067	-0.240857	-0.273807	-0.0132506	-0.511319	0.728379
Ssa#S35561686	Cell Apoptosis	Apoptosis regulatory protein Siva [Salmo salar]	siva1	0.594454	-0.110845	0.362335	0.703698	0.34326	0.203107	-0.0351145	-0.0627276	-0.0895292	0.0101403	-0.194945	0.0114089	-0.555887	-0.10225	0.0942081	-0.469755	-0.312567	-0.0841784	-0.277251	-0.0275621
Ssa#XM_014123034.1	Cell Apoptosis	Brain-specific angiogenesis inhibitor 3 (Ortho_H)	LOC106560286	-0.0128368	0.264897	-0.13748		-0.0627429	-0.0570739	0.00133529	0.21114	-0.121336	-0.095625	-0.0165729	0.0305805	-0.148717	0.111975	0.127126	0.328102	-0.0296282	-0.231481	-0.161658
Ssa#XM_014124335.1	Cell Apoptosis	anamorsin-B (LOC106560909), X1	LOC106560909	-0.286123	0.0357193	0.0712257	-0.165263	0.205301	0.305797	0.280082	0.0471946	0.154346	-0.0171308	0.0879974	0.0538104	-0.0912169	-0.357288	-0.482622	-0.287854	0.122616	0.0781114	0.115404	0.129888
Ssa#XM_014125446.1	Cell Apoptosis	CD274	LOC106561458	-0.240533	0.0701483	0.445035		0.0669763		-0.0527499	-0.0406677			-0.0314955	0.0201947	-0.109039	-0.110617	-0.0182864	-0.0145532	-0.111911	0.127497
Ssa#XM_014125608.1	Cell Apoptosis	Apoptosis facilitator Bcl-2-like protein 14	LOC101885512	0.0450575	-0.301512	0.131119	0.0578421	-0.111161	-0.0921135	-0.275461	-0.516246	-0.635703	0.229046	0.301797	0.342741	0.330837	0.388405	0.185093	0.372108	-1.6769	0.393583	0.0995383	0.731927
Ssa#XM_014126461.1	Cell Apoptosis	FAS-associated death domain protein-like (LOC106561969)	LOC106561969	0.0629132	-0.521815	-0.0399299	0.548251	-0.116765	-0.0462231	-0.677206	-0.528105	0.0762782	-0.0976602	0.163414	0.0975872	-0.09725	0.132856	0.496693	-0.219584	-0.233945	0.420846	0.106414	0.473227
Ssa#XM_014126469.1	Cell Apoptosis	apoptosis regulator BAX-like (LOC106561972), X1	LOC106561972	0.475152	-0.361025	0.155664	0.430378	0.036064	-0.29892	-0.4005	-0.279654	0.055095	-0.157976	0.20275	0.210403	-0.440203	0.217397	0.061927	-0.0777583	-0.00730186	0.045265	0.066126	0.067117
Ssa#XM_014126486.1	Cell Apoptosis	Ribonucleases P/MRP protein subunit POP1	LOC106561984	0.722259	0.186729	-0.0448519	0.670044	-0.139133	-0.210059	-0.180712	0.0258192	0.150399	0.152309	-0.34632	-0.35026	0.0223393	0.210052	0.237673	0.0995216	0.245143	-0.267217	-0.672222	-0.511507
Ssa#XM_014126897.1	Cell Apoptosis	GRINL1A combined protein 15; Protein GCOM1 (Ortho_H)	LOC106562199	0.341166	0.166727	0.307079	0.481678	-0.0164359	-0.0757375	0.220118	0.0886984	-0.321519	0.267487	-0.119681	-0.0344784	-0.132694	0.143227	-0.128934	0.0552424	-0.325039	-0.221256	-0.447336	-0.248317
Ssa#XM_014127601.1	Cell Apoptosis	Programmed cell death protein 7 (Ortho_H)	LOC106562637	0.278729	-0.0565995	0.119816	-0.208387	0.116866	-0.0389185	-0.170389	0.0935104	0.0520214	0.0340364	0.394998	0.141954	-0.291343	-0.0996658	-0.31058	-0.435356	0.0034675	0.182566	0.160515	0.0327544
Ssa#XM_014128084.1	Cell Apoptosis	Brain-specific angiogenesis inhibitor 3 (Ortho_H)	LOC106562950	0.0607046	-0.117671						-0.127886	0.357921		-0.0322046	-0.0835047	-0.0662859	-0.0545543	0.0537483	-0.0663694	0.0792656		-0.00316388
Ssa#XM_014129138.1	Cell Apoptosis	uncharacterized oxidoreductase Mvan_2161-like (LOC106563491), X1	LOC106563491	-0.0585892	-0.0573481	-0.0387368		-0.0398672			0.125775	-0.0421808		0.0364001	0.319708		-0.107188	-0.0955689	-0.0383732		-0.00403134
Ssa#XM_014129142.1	Cell Apoptosis	uncharacterized oxidoreductase Mvan_2161-like (LOC106563491), X1	LOC106563493	-0.33172	-0.1914	0.204217	-0.0636517	0.241594	0.189099	0.115259	0.000770355	0.123767	0.032432	-0.035135	0.00734246	-0.0715136	-0.167353	-0.0634723	0.09069	-0.256973	-0.0273804	0.136246	0.067183
Ssa#XM_014129289.1	Cell Apoptosis	serine/arginine repetitive matrix protein 1-like (LOC106563582), X1	LOC106563582	-0.0194302	-0.0689145	-0.1734		0.0478234	0.0352128	0.00786214	0.142158	-0.0207011	0.0456392	0.0963477	0.108208	-0.149623	-0.0784485	-0.154063	-0.1289	0.0786617	0.179575	0.0588485	-0.00685446
Ssa#XM_014129322.1	Cell Apoptosis	transcription factor IIIA-like (LOC106563600), X1	LOC106563600	0.178126	-0.125586	0.184767		-0.0153802	-0.165759	-0.0162592	-0.089714	-0.207725	0.0248039	-0.0164918	0.0386384	-0.119968	-0.028296	-0.11439	-0.0335523	0.0822011	0.344049	0.108344	-0.0278075
Ssa#XM_014129612.1	Cell Apoptosis	NACHT, LRR and PYD domains-containing protein 1	LOC106563767	-0.415967	-0.0363181	-0.280986	-0.246845	-0.337022	-0.0657892	0.180597	-0.0522786	0.539907	0.327571	0.168671	0.365604	-0.0659572	0.2933	0.385513	0.182358	-0.266375	-0.235415	-0.133007	-0.307566
Ssa#XM_014129728.1	Cell Apoptosis	Ribonucleases P/MRP protein subunit POP1	LOC106563829	-0.267581	0.0864128	-0.0945504	-0.343993	0.00543534	0.035456	0.0707742	-0.0449311	0.260501	0.246851	-0.0581298	0.118382	0.0983699	-0.317429	-0.165913	0.00555864	0.25671	-0.11661	0.199109	0.0255777
Ssa#XM_014129904.1	Cell Apoptosis	Baculoviral IAP repeat-containing protein 3 (Ortho_H)	LOC106563947	-0.704311	0.137996	-0.343984	-0.771057	-0.124061	-0.256341	0.0259636	-0.0708335	0.335666	0.131867	-0.0207937	0.225368	0.409375	-0.138827	0.237453	0.258242	0.437566	0.132869	-0.00207647	0.09992
Ssa#XM_014130590.1	Cell Apoptosis	Programmed cell death 4a (OrthoDB)	LOC106564477	0.250468	0.247811	0.524455	0.798456	0.489588	0.395443	0.25853	0.0451862	-1.34011	0.308429	-0.0449504	-0.0270958	0.148515	0.459869	-0.0306235	0.493544	-0.601172	-0.251426	0.0320746	-2.15698
Ssa#XM_014131141.1	Cell Apoptosis	Apoptosis-stimulating of p53 protein 1 (Ortho_H)	LOC106564779	-0.283111	0.0237986	-0.323629	-0.328286	-0.139986	0.0553317	0.389989	0.234972	-0.348983	-0.0861272	-0.151758	0.214441	0.304205	-0.0245253	0.314914	0.329891	-0.0538919	-0.0414781	0.2135	-0.299272
Ssa#XM_014131396.1	Cell Apoptosis	Protein NLRC5	LOC106564901	0.182655	-0.155474	-0.189279	0.109056	2.45455	0.100158	-0.154841	-0.233523	0.256815	-0.220166	0.107466	-0.12227	-0.379581	-0.188626	-0.44093	-0.513501	-0.203604	-0.135432	-0.130609	-0.142871
Ssa#XM_014131964.1	Cell Apoptosis	Bcl10-interacting CARD protein (Ortho_H)	LOC106565157	-0.118861	-0.128073	0.122829	-0.314333	0.177855	-0.0221452	-0.060914	-0.0630337	-0.166191	-0.243252	0.0764063	0.0296873	0.365627	0.0168627	-0.141049	-0.122162	-0.188674	0.207367	0.300661	0.27139
Ssa#XM_014132012.1	Cell Apoptosis	Tumor suppressor candidate 2b (OrthoDB)	LOC106565173	-0.219882	-0.263923	-0.045067		0.376048	-0.125604	-0.109043	-0.129969	-0.2091	0.0338952	0.0804471	0.0776401	-0.133762	-0.0818532	-0.0809079	-0.0188055	-0.127391	0.388411	0.210419	0.378446
Ssa#XM_014132122.1	Cell Apoptosis	BCL2/adenovirus E1b 19 kDa interacting protein 3a	LOC100194666	-0.0404977	-0.0192809	0.268362	-0.193584	0.569252	0.412709	0.121814	0.509901	0.504636	0.167611	-0.354056	0.167092	-0.0524431	-0.123364	0.00624613	0.207792	-0.279342	-0.704137	-0.441984	-0.726726
Ssa#XM_014133279.1	Cell Apoptosis	Bcl2-like 1 (OrthoDB)	LOC106565774	0.453279	-0.147634	0.377069	0.507644	0.654273	0.323597	-0.00868	-0.0711461	0.17025	0.0699554	-0.314497	-0.0158259	-0.441313	-0.331713	-0.199307	-0.575239	-0.311351	0.0311294	-0.0559681	-0.114527
Ssa#XM_014133336.1	Cell Apoptosis	Death-inducer obliterator 1	LOC106565795	-0.453083	0.484162	-0.411926	-0.109923	-0.268934	-0.189136	0.0344393	0.622176	0.0969079	0.382818	-0.110632	-0.0242711	0.258613	-0.0734302	-0.130407	-0.139828	0.562828	-0.167731	0.0513599	-0.414005
Ssa#XM_014133623.1	Cell Apoptosis	cell death activator CIDE-3-like (LOC106565928)	LOC106565928	-0.0798002	-0.0151505	-0.124441		-0.0422855	-0.00554807	-0.173418	0.0775042	-0.0547963	-0.0688492	0.0285428	-0.0611679	0.179313	0.258149	0.234611	0.225143	-0.246016	-0.268171	-0.0545495	0.190928
Ssa#XM_014134746.1	Cell Apoptosis	Inhibitor of apoptosis protein - Ident 43	LOC106566594	0.0489959							-0.0175986			0.076024	-0.0441446	-0.0180768		-0.0582482	-0.0241067		0.037155
Ssa#XM_014134893.1	Cell Apoptosis	B-cell translocation gene 1	LOC106566656	-0.122747	-0.369271	-0.0894214	0.0476203	-0.083497	-0.0833342	-0.202221	-0.312622	0.523204	-0.0366501	-0.0928427	-0.0657977	0.0510399	0.000410614	-0.320341	-0.163682	1.21195	0.0488463	-0.0260457	0.0853976
Ssa#XM_014135057.1	Cell Apoptosis	death-inducer obliterator 1-like (LOC106566730), X1	LOC106566730	0.0375212	0.34583	0.0276005		-0.0684255	-0.0687257	-0.125827	0.139662	-0.155079	-0.143412	-0.0810569	0.0175873	-0.0396401	-0.0406313	0.0828875	-0.0690226	0.016351	-0.0777261	0.202104
Ssa#XM_014135297.1	Cell Apoptosis	Death effector domain-containing protein	LOC106566840	-0.380444	-0.0811355	-0.176146		-0.233389	-0.121986	-0.0441292	-0.134518	-0.1617	-0.0427178	0.182252	-0.0610502	0.139257	0.0332343	-0.0383847	0.16625	0.0141976	0.325197	0.444063	0.171145
Ssa#XM_014136014.1	Cell Apoptosis	Microtubule associated monooxygenase, calponin and LIM domain containing 1 (OrthoDB)	LOC106567111	0.481937	0.0456797	0.118977	0.410082	0.0605602	0.139922	0.00323873	0.124956	-0.16559	0.128146	-0.0413643	0.0275415	-0.26679	-0.276389	-0.362652	-0.334442	0.0241174	0.127766	-0.132389	-0.11331
Ssa#XM_014136494.1	Cell Apoptosis	zinc finger protein 395-like (LOC106567335), X1	LOC106567335	-0.442243	0.258022	-0.290285	-0.280786	-0.862303	0.295032	0.676472	-0.00822781	0.276421	-0.0865985	-0.23299	0.0616178	0.0542725	-0.572121	0.302284	0.561687	-0.0802783	-0.350294	0.596593	0.123727
Ssa#XM_014136616.1	Cell Apoptosis	Ankyrin repeat and FYVE domain-containing protein 1 (Ortho_H)	ankfy1	-0.292284	0.407261	-0.204159	-0.265675	0.206517	0.42843	-0.0699932	0.0333492	0.053604	0.0956637	-0.716208	-0.0871511	-0.260151	-0.0526475	0.546948	0.163867	0.114924	-0.290218	0.220969	-0.0330452
Ssa#XM_014137280.1	Cell Apoptosis	B-cell CLL/lymphoma 7 protein family member B-A-like (LOC106567692)	LOC106567692	-0.23619	-0.240261	-0.0460446		0.200499	-0.103678	-0.111958	-0.217275	-0.172932	0.0755973	0.288686	0.256683	-0.115552	0.0558562	-0.0604572	-0.124806	-0.0543252	0.280076	0.11035	0.215729
Ssa#XM_014138633.1	Cell Apoptosis	BCL2/adenovirus E1B 19 kDa protein-interacting protein 3-like (LOC106568353), X1	LOC106568353	-0.0205039				0.192218			-0.0503262				-0.0713168			-0.087821	-0.0787421			0.116491
Ssa#XM_014139356.1	Cell Apoptosis	apoptosis-associated speck-like protein containing a CARD (LOC106568745), X1	LOC106568745	-0.0454685	-0.358275	-0.145747	0.23901	0.080154	0.204864	-0.16835	-0.00815011	0.289583	-0.014627	0.291009	0.190489	-0.159255	-0.215476	-0.243754	-0.320331	-0.0704702	0.115373	0.066972	0.27245
Ssa#XM_014139481.1	Cell Apoptosis	bcl-2-related ovarian killer protein homolog A-like (LOC106568812)	LOC106568812	-0.118309	-0.0438138						0.0021438					0.037729	0.026866	0.0309827	0.236547	-0.0497058	-0.0767296	-0.0457102
Ssa#XM_014140793.1	Cell Apoptosis	Apoptotic chromatin condensation inducer in the nu	acin1	-0.0665993	0.493056	-0.353958	-0.145847	-0.0746802	-0.197509	0.2015	0.445228	0.210579	0.107283	-0.370047	-0.226504	0.293012	-0.122818	-0.11917	0.372141	0.261386	-0.256646	0.00160465	-0.452011
Ssa#XM_014140852.1	Cell Apoptosis	caspase-8-like (LOC106569473), X1	LOC106569473	-0.44709	0.106731	-0.0530873	-0.725897	0.0559801	-0.299229	-0.288371	0.0684801	0.138367	-0.135362	0.330111	0.509964	-0.0456698	0.171633	0.0795861	0.0574183	0.0714381	0.16013	0.355607	-0.11074
Ssa#XM_014141143.1	Cell Apoptosis	Caytaxin	LOC106569610	-0.250103							-0.186056	0.614239		-0.189726	-0.190162	-0.192885		-0.254722	-0.212479	1.09304		-0.231139
Ssa#XM_014141308.1	Cell Apoptosis	BAG family regulator	LOC106569734	-0.0520207	-0.717975	-0.0637968	-0.0484721	-0.352099	-0.29508	-0.343658	-0.691103	-0.188893	0.0281736	-0.12847	0.0669436	0.52879	0.413433	0.321893	0.139003	-0.277253	0.352279	0.436871	0.87144
Ssa#XM_014142053.1	Cell Apoptosis	Brain-specific angiogenesis inhibitor 1 (Ortho_H)	LOC106570082	-0.103186				-0.0239488			-0.0892125			-0.052365	-0.0345179	-0.0717212		0.00920757	0.22092		0.102704	0.0421187
Ssa#XM_014142261.1	Cell Apoptosis	Death-associated protein kinase - Ident 54	LOC106570195	-0.515573	-0.343086	-0.148742		-0.136018	-0.0421177	-0.000165169	-0.0267804	0.143871	-0.215036	0.228437	0.2462	0.131701	-0.245959	-0.419492	0.0221417	0.0139142	0.302615	0.482483	0.521605
Ssa#XM_014142493.1	Cell Apoptosis	uncharacterized LOC106570292 (LOC106570292)	LOC106570292	0.46438	-0.240689	-0.180738	0.0873398	-0.148362	-0.119743	-0.101793	-0.190455	1.72052	-0.202549	0.458001	-0.0676503	-0.407306	0.727841	-0.34725	-0.360256	-0.378743	-0.268594	-0.281666	-0.162278
Ssa#XM_014142592.1	Cell Apoptosis	Small integral membrane protein 13	LOC106570364	0.60041	0.158709	-0.221079	0.715731	-0.151404	-0.204808	0.0498545	0.234147	0.174138	0.218502	-0.561971	-0.380968	0.253848	0.128643	0.131527	0.00610516	0.194485	-0.530076	-0.588925	-0.226866
Ssa#XM_014143094.1	Cell Apoptosis	Programmed cell death 6-interacting protein (Ortho_H)	LOC106570629	-0.0751888							-0.0632551			-0.0374042		0.00621402	0.0542074	0.102001	0.0615496		-0.0481237
Ssa#XM_014143583.1	Cell Apoptosis	Death-associated protein kinase 2 (OrthoDB)	dapk1	0.575681	-0.0611021	0.148169	0.233112	0.0091425	-0.0860269	-0.0546924	0.0044295	-0.070017	-0.0413204	0.0462424	0.053871	-0.177123	-0.0374283	-0.162896	-0.157897	-0.0463166	-0.0058948	-0.103195	-0.0667391
Ssa#XM_014145001.1	Cell Apoptosis	RNA-binding protein 25	LOC106571670	0.376957	0.237587	-0.149993	0.168792	-0.208567	-0.216683	-0.0957784	0.387786	-0.268754	-0.149638	-0.0988724	-0.319417	0.111731	-0.131684	-0.120253	0.227635	0.192186	-0.10125	0.371065	-0.21285
Ssa#XM_014145585.1	Cell Apoptosis	death-inducer obliterator 1-like (LOC106571967)	LOC106571967	0.0286882	-0.0633463						0.0302304				-0.0245479		0.0434319	-0.0463478	-0.0152417			0.0471333
Ssa#XM_014145757.1	Cell Apoptosis	Death effector domain-containing protein	LOC106572035	-0.197442	0.0441737	-0.236028		0.0389979	-0.00647512	-6.10226e-05	-0.0741675	-0.234917	-0.00325652	0.088593	0.098245	0.091156	-0.0496549	-0.0648768	-0.0178431	0.0684606	0.251434	0.12459	0.0790721
Ssa#XM_014145963.1	Cell Apoptosis	Bcl2-like 1 (OrthoDB)	LOC106572112	0.164018	-0.331787	-0.261886	-0.211717	-0.181582	-0.263144	0.0405524	-0.204211	-0.423394	-0.0281128	-0.0138982	0.0700744	0.103762	0.525919	-0.0227795	0.268029	0.040746	0.26576	0.0348305	0.428815
Ssa#XM_014146066.1	Cell Apoptosis	Zinc finger MYND domain-containing protein 12	zmynd12	-0.0408939	-0.0141655		0.0955422				-0.0473479								0.00686503
Ssa#XM_014146166.1	Cell Apoptosis	Tumor protein p73 (OrthoDB)	tp73	-0.281968	-0.174264	-0.191202		-0.13445		-0.0420336	0.0247554	-0.0242825		0.0640285	0.15894	0.0144372	-0.0653238	-0.107732	0.116326	0.00311502	0.301283	0.286184	0.0521853
Ssa#XM_014146514.1	Cell Apoptosis	F-box only protein 2	LOC106572395	0.601085	-0.19232	0.196371	0.458648	-0.23856	-0.370458	-0.406198	-0.370256	-1.11395	0.267234	0.162562	0.116333	0.207822	0.497745	0.0425579	0.0827009	-0.67766	0.365419	-0.252896	0.623818
Ssa#XM_014146746.1	Cell Apoptosis	Cysteine/serine-rich nuclear protein 2 (Ortho_H)	LOC106572515	0.220148	0.0341635	-0.0130119	0.28876	-0.0336685	0.0671351	-0.0651379	-0.0817546	-0.0943973	0.013754	-0.0347252	0.146723	-0.198139	-0.0129304	-0.172972	-0.21596	-0.121109	0.0147971	0.162198	0.0961253
Ssa#XM_014147019.1	Cell Apoptosis	Fas apoptotic inhibitory molecule 2a (OrthoDB)	LOC106572651	-0.0725417							-0.109512						0.0016254	-0.0117745	0.0194195	0.172783
Ssa#XM_014148905.1	Cell Apoptosis	Protein arginine N-methyltransferase 7 (Ortho_H)	prmt7	-0.364831	-0.264533	-0.270878	-0.079171	-0.4233	-0.200845	-0.10328	-0.279517	0.0562592	0.0219797	-0.126052	-0.00347604	-0.822105	0.112602	-0.0971733	0.0789982	0.809036	0.67679	0.671689	0.607805
Ssa#XM_014148909.1	Cell Apoptosis	protein arginine methyltransferase 7 (prmt7), X1	LOC106573658	-0.0857146	-0.301466	0.102554	-0.108952	0.0525814	-0.0112749	-0.071694	-0.613129	0.453379	0.227797	0.318431	0.39959	-0.0734315	-0.104882	-0.167435	-0.487348	0.0209261	0.0812437	-0.00773558	0.376563
Ssa#XM_014149189.1	Cell Apoptosis	Caytaxin (Ortho_H)	LOC106573823	0.0376581							-0.0194078											-0.0182504
Ssa#XM_014149455.1	Cell Apoptosis	CD109 antigen	LOC106573945	-0.0407871							0.0440842			0.0264412	-0.0138746				-0.0158636
Ssa#XM_014150124.1	Cell Apoptosis	B-cell CLL/lymphoma 9 protein	LOC106574308	0.175522	0.0694813	-0.075689		-0.177451	-0.124309	-0.190142	-0.16163	-0.155674		-0.236493	-0.323144	0.226664	0.308552	0.588564	0.456839	-0.0363756	-0.264771	-0.0799475
Ssa#XM_014150400.1	Cell Apoptosis	Programmed cell death 10b (OrthoDB)	LOC106574489	0.748686	0.00313259	0.533775	0.988608	-0.564033	-0.0284377	0.0103936	-0.112386	-0.140348	0.0632866	-0.176908	0.198421	-0.379882	-0.15666	-0.409744	-0.186264	-0.178732	0.0195606	-0.227459	-0.00500731
Ssa#XM_014150774.1	Cell Apoptosis	Striated muscle preferentially expressed protein k	LOC106574743	0.00513076	0.00643406	-0.124548			-0.0192499	0.019688	0.144358	-0.00624098		-0.0501874	-0.0458848	0.0228203	-0.0778789	0.117218	0.143379	0.0843413	-0.0809939	-0.138387
Ssa#XM_014150899.1	Cell Apoptosis	Fas apoptotic inhibitory molecule 1	LOC106574809	0.0935228							-0.0875366				-0.0782857	0.160507			-0.0822128			-0.00599467
Ssa#XM_014151237.1	Cell Apoptosis	B-cell CLL/lymphoma 9 protein	LOC106575079	0.0900708	-0.0540373	-0.203913		-0.190882			-0.102054	-0.0621466		-0.0820238	-0.176771	0.165403	0.163041	0.0855998	0.01195	0.539123		-0.183358
Ssa#XM_014151340.1	Cell Apoptosis	BCL2/adenovirus E1B 19 kDa protein-interacting protein 2 (Ortho_H)	LOC106575123	-0.319245	-0.13502	-0.0433665		-0.042012		-0.0369032	0.198665			-0.11476	0.0357012	-0.0449171		0.0661329	0.127284	0.0021514	0.143263	0.195171	-0.0321473
Ssa#XM_014152210.1	Cell Apoptosis	Striated muscle preferentially expressed protein k	LOC106575605	0.348525	-0.234015	-0.23794		-0.311389			-0.345315	-0.355106		-0.205439	-0.294308	0.0549324	0.618384	0.812704	0.647518	-0.20561		-0.292946
Ssa#XM_014152303.1	Cell Apoptosis	BCL6 co-repressor (OrthoDB)	LOC106575672	0.610825	0.0054809	-0.462348	0.0685583	-0.106027	-0.39828	-0.480834	-0.199939	0.438514	-0.32991	0.183308	-0.140791	0.16026	0.388144	0.614128	0.658635	-0.107853	-0.328532	-0.301798	-0.271546
Ssa#XM_014152321.1	Cell Apoptosis	GULP, engulfment adaptor PTB domain containing 1a (OrthoDB)	LOC106575687	-0.22667	-0.190933	-0.0562718		-0.0750608	-0.0176098	-0.0187506	-0.112162	-0.160237	-0.0451665	0.103401	0.207591	0.245342	-0.203424	-0.126917	0.0461644	-0.138998	0.257434	0.171039	0.341231
Ssa#XM_014152367.1	Cell Apoptosis	GULP, engulfment adaptor PTB domain containing 1a (OrthoDB)	LOC106575714	-0.0565452	-0.418362	0.0329279	-0.196598	0.0339353	-0.04602	-0.241488	-0.344229	0.117945	-0.10596	0.0502127	0.293671	0.0883699	-0.0582544	-0.206913	-0.243791	0.141021	0.514423	0.226799	0.418856
Ssa#XM_014153303.1	Cell Apoptosis	DNA-binding death effector domain-containing protein 2 (dedd2), X1	dedd2	0.023861	0.0601321	0.0396361		0.0216713		-0.0548493	0.172779	-0.0105256		0.0520091	0.107483	-0.0959411	-0.0352764	-0.0651528	-0.0975972	-0.0215823	0.080151	-0.176798
Ssa#XM_014153353.1	Cell Apoptosis	transcription factor Spi-C-like (LOC106576270), X1	LOC106576270	0.118986	0.00735923	-0.247492	0.126374	-0.21524	-0.15284	-0.0731129	-0.330714	-0.172242		-0.219009	-0.0908624	0.323297	0.130035	0.580951	0.501475	0.0307531	0.0828238	-0.425688	0.0251483
Ssa#XM_014153789.1	Cell Apoptosis	Tumor protein p73 (OrthoDB)	LOC106576565	-0.574127	0.150282	-0.332254		-0.291451	-0.0917571	0.13278	0.0890737	-0.0329724	-0.201603	-0.208684	-0.175981	0.398776	-0.123175	-0.2139	0.542193	0.418478	0.269427	0.322562	-0.0776724
Ssa#XM_014154113.1	Cell Apoptosis	caspase-2-like (LOC106576719), X1	LOC106576719	-0.129645	-0.317988	0.0448222	-0.0164025	0.189161	-0.00616927	0.0807222	0.0224842	0.234637	0.309474	-0.144444	0.180506	-0.140792	-0.322066	-0.0808862	-0.368955	-0.0462083	-0.0300318	0.227593	0.314187
Ssa#XM_014154294.1	Cell Apoptosis	DNA mismatch repair protein Mlh1 (Ortho_H)	mlh1	0.0579187	-0.0937837	0.0217443				-0.0731153	0.0751683	-0.137721	-0.0721718	0.356648	0.0385417	-0.145416	-0.099341	-0.0582334	0.248779	-0.0141124	0.0154008	-0.120308
Ssa#XM_014154618.1	Cell Apoptosis	Apoptosis-stimulating of p53 protein 1	LOC106576990	0.337092	0.338387	-0.135037	0.268399	-0.236929	-0.323294	0.251613	0.089341	-0.297825	-0.179004	-0.751177	-0.679502	0.533865	0.492429	0.518816	0.756025	0.0351491	-0.446428	-0.336089	-0.235832
Ssa#XM_014154672.1	Cell Apoptosis	BCL2/adenovirus E1B 19kDa interacting protein 3 (bnip3)	bnip3	0.0599764	0.0960214	0.3727	0.444367	0.832269	0.48517	0.213527	0.222734	0.222638	0.266778	0.0807764	-0.0575861	-0.329156	-0.575754	-0.449074	-0.56805	-0.604101	-0.406618	-0.209689	-0.0969346
Ssa#XM_014154847.1	Cell Apoptosis	BCL2-like 11 (apoptosis facilitator) (bcl2l11), X1	null	0.328054	-0.0250916	0.260608	0.262405	0.163265	0.0760695	-0.0432632	-0.17794	-0.0174362	-0.247953	-0.399665	-0.200099	-0.142777	0.193494	0.205373	0.35576	-0.187767	-0.201238	-0.243195	0.0414025
Ssa#XM_014155412.1	Cell Apoptosis	Brain-specific angiogenesis inhibitor 3 (Ortho_H)	adgrb3	-0.290525		-0.0883399					-0.222981	-0.0592239			-0.156828			-0.177402	-0.180734	1.17603
Ssa#XM_014156136.1	Cell Apoptosis	Apoptotic chromatin condensation inducer in the nu	LOC106577794	0.274174	0.54531	-0.0410992	0.0759514	-0.717604	-0.063512	-0.120438	0.363363	-0.0684354	0.0175437	-0.238247	-0.100698	0.150673	-0.0148143	-0.00518406	-0.0719152	0.277042	0.0435674	-0.00195666	-0.303724
Ssa#XM_014156151.1	Cell Apoptosis	cell death-inducing DFFA-like effector b (cideb), X1	cideb	0.0227296							0.0030599			-0.0190876	-0.0552982			-0.0108671	0.0594634
Ssa#XM_014156484.1	Cell Apoptosis	sterile alpha motif domain-containing protein 9-like (LOC106577980)	LOC106577980	-0.434609							-0.669784			-0.553693	0.951823		0.951343	-0.672437	0.947053			-0.519693
Ssa#XM_014156543.1	Cell Apoptosis	Serine/threonine-protein kinase D2 (Ortho_H)	LOC106578015	0.315101	0.134845	0.308761	0.272279	0.614011	0.4706	0.569486	0.417581	0.0379009	-0.24455	-0.261172	0.324043	-0.669645	-0.190079	-0.227846	-0.821268	-0.0984636	-0.468932	-0.291995	-0.190652
Ssa#XM_014156880.1	Cell Apoptosis	caspase-6-like (LOC106578230)	LOC106578230								0
Ssa#XM_014157062.1	Cell Apoptosis	Caspase 3, apoptosis-related cysteine protease b (OrthoDB)	casp7	-0.47769	-0.247753	-0.152352		-0.294701	-0.121412	-0.0429908	-0.221539	-0.233585	-0.0115745	0.079326	0.151729	0.126905	0.0599241	-0.00467134	0.086823	0.114049	0.246122	0.671967	0.271424
Ssa#XM_014159323.1	Cell Apoptosis	Brain-specific angiogenesis inhibitor 1 (Ortho_H)	LOC106579424	0.0955904							-0.102809	0.175393		-0.0968568			-0.0895515	0.0319634	-0.0110953			-0.00263494
Ssa#XM_014159725.1	Cell Apoptosis	Programmed cell death protein 6 (Ortho_H)	LOC106579627	-0.516218	-0.14853	-0.274414	-0.526175	-0.384153	-0.154311	-0.308221	-0.496439	0.230386	0.293668	0.279145	0.368735	0.244296	0.300387	0.230333	0.523675	0.145328	0.251762	-0.364255	0.304994
Ssa#XM_014159823.1	Cell Apoptosis	serine/threonine-protein kinase 17A-like (LOC106579690)	LOC106579690	-0.0215528	-0.602235	-0.392844	-0.0355211	0.409575	-0.0409015	-0.209181	-0.518175	0.182146	0.158072	0.0128168	0.284894	-0.161868	-0.265093	0.339897	-0.226591	0.175962	0.375235	0.0650558	0.470311
Ssa#XM_014161389.1	Cell Apoptosis	death-associated protein kinase 2-like (LOC106580380), X1	LOC106580380	0.570131	-0.0679926	0.532097	0.0760518	0.432852	-0.153144	0.258575	0.250598	0.327559	-0.0557747	0.183363	0.104288	-0.462824	-0.359876	-0.432753	-0.121406	-0.632598	-0.315606	0.0162178	-0.149756
Ssa#XM_014161470.1	Cell Apoptosis	B-cell linker protein-like (LOC106580424), X1	LOC106580424	0.340618	0.561208	0.274881	0.12535	0.895152	0.72459	0.511158	0.443491	-0.369335	-0.229999	-0.190035	-0.261357	-0.715412	-0.204776	-0.390903	-0.842161	-0.315496	-0.1992	-0.149783	-0.0079869
Ssa#XM_014161780.1	Cell Apoptosis	BCL2-associated athanogene 3 - Ident 44	LOC106580575	0.164416		-0.0497421				-0.0366348	-0.0393255	-0.0547237		0.0247746	-0.0221097	-0.00531994	-0.0853427	-0.0808042	0.0649559	-0.0413475	0.0362208	0.124983
Ssa#XM_014163106.1	Cell Apoptosis	diablo homolog, mitochondrial-like (LOC106581203)	LOC106581203	0.489912	-0.208014	0.404014	0.462496	0.335233	0.0360964	-0.395368	-0.0642439	0.199075	0.0730764	0.025883	0.219151	-0.617069	-0.258294	-0.206678	-0.798665	0.0141735	0.208349	0.0480324	0.0328344
Ssa#XM_014163477.1	Cell Apoptosis	Programmed cell death 10b (OrthoDB)	LOC106581420	-0.26482	-0.283401	0.0279369	-0.516443	0.188779	0.0181124	-0.0518504	-0.0436711	0.0850589	-0.0464441	0.293056	0.132521	-0.022012	0.0576909	0.083057	0.119278	-0.253788	0.156076	0.25774	0.0631239
Ssa#XM_014163501.1	Cell Apoptosis	Programmed cell death 10b (OrthoDB)	LOC106581438	-0.614129	-0.37122	-0.0661999	-0.454219	0.247947	0.0660094	0.0155502	-0.263918	0.302419	0.0830434	-0.0761032	0.256432	0.179275	-0.212576	0.209267	0.321211	-0.222524	0.225384	0.143772	0.230573
Ssa#XM_014163903.1	Cell Apoptosis	SPEG complex locus (OrthoDB)	LOC106581680	-0.0198266	-0.00167603			0.15249			-0.0395817							-0.0459407	-0.0454654
Ssa#XM_014163989.1	Cell Apoptosis	GTP-binding protein 8 (Ortho_H)	gtpbp8	0.940973	0.074598	0.122734	0.725627	-0.189588	-0.305248	-0.188988	-0.112632	0.071205	0.046463	-0.182617	-0.329378	0.106205	0.055343	0.091814	-0.114991	0.039633	-0.177983	-0.492009	-0.181162
Ssa#XM_014164107.1	Cell Apoptosis	Cysteine/serine-rich nuclear protein 2 (Ortho_H)	LOC106581794	-0.418346	0.00521809	-0.208647		-0.194053	-0.0446975	0.205884	0.166099	0.0960724	0.201949	0.0781954	-0.109136	0.158952	0.175494	0.392271	0.137797	-0.267541	-0.129931	0.0399701	-0.285555
Ssa#XM_014164425.1	Cell Apoptosis	GULP, engulfment adaptor PTB domain containing 1a (OrthoDB)	LOC106581930	-0.512512	0.18529	0.086442	-0.714255	-0.0471203	-0.120522	0.0533466	0.296198	-0.0966193	-0.351121	-0.0230418	-0.489956	0.662606	0.39302	0.293065	0.686718	-0.0431824	-0.173539	-0.120766	0.0359498
Ssa#XM_014164469.1	Cell Apoptosis	EF-hand domain (C-terminal) containing 2 (efhc2), X1	efhc2	0.17317	-0.12841	-0.0791328		0.167738	0.0378719	-0.0838748	0.00276303	-0.129688		-0.0287971	-0.0239399	-0.169562	0.158889	0.104679	0.233911	-0.111202	0.00923923	-0.133653
Ssa#XM_014164861.1	Cell Apoptosis	B-cell CLL/lymphoma 9 protein	LOC106582113	-0.0377594	0.803445	-0.197679	-0.100932	0.161087	-0.0472275	0.471998	0.970902	0.170218	0.154937	-0.257497	-0.256557	0.0879274	-0.331519	-0.179032	-0.0810813	-0.171235	-0.526313	-0.107603	-0.526085
Ssa#XM_014165101.1	Cell Apoptosis	WD repeat and FYVE domain containing 1 (OrthoDB)	LOC106582235	0.243035	0.107422	0.225009	-0.144065	0.104661	0.186529	0.0781795	0.129056	0.0172566	0.134032	-0.0085129	0.039603	-1.15535	0.0567285	0.299554	-0.0077661	-0.0148037	-0.132948	-0.156492	-0.0011189
Ssa#XM_014165135.1	Cell Apoptosis	Phosducin-like protein 3 (Ortho_H)	LOC106582251	0.443394	-0.382037	0.356174	0.511035	0.260814	-0.12166	-0.307217	-0.313987	0.435875	0.379578	0.139939	0.322153	-0.289711	-0.343694	-0.129213	-0.602056	-0.165656	-0.230878	-0.11212	0.149276
Ssa#XM_014165491.1	Cell Apoptosis	Cysteine/serine-rich nuclear protein 2	LOC106582401	-0.0567207	0.080759						0.0597846				0.0232999		0.0069939	-0.0496886	0.042346	0.0099569	-0.0545706	-0.0621604
Ssa#XM_014166222.1	Cell Apoptosis	cell death activator CIDE-3-like (LOC106582793), X1	LOC106582793	-0.155372	0.071433	0.0148671	-0.150412	-0.334726	-0.0718736	0.0464826	0.269486	-0.239484	0.239227	-0.0363607	-0.0619347	0.355267	0.206794	-0.0388574	0.164926	-0.353701	-0.414751	0.21026	0.27873
Ssa#XM_014166564.1	Cell Apoptosis	cell death activator CIDE-3-like (LOC106582932)	LOC106582932	-0.554668	0.109474	-0.0846487	-0.562943	0.242105	-0.0486205	-0.627067	0.152833	0.387946	-0.314486	0.0625129	-0.55372	0.904767	0.497093	0.622653	0.605799	-0.785672	-0.752134	0.209713	0.489059
Ssa#XM_014166926.1	Cell Apoptosis	adaptin ear-binding coat-associated protein 2-like (LOC106583104), X1	LOC106583104	-0.470559	-0.404665	-0.0640515	-0.515849	-0.283037	-0.246741	-0.131394	-0.427857	0.123466	0.0334906	0.26113	0.054754	0.478006	0.078328	0.086539	0.21771	0.091495	0.532527	0.0394645	0.547243
Ssa#XM_014167490.1	Cell Apoptosis	Syntaxin-18 (Ortho_H)	LOC106583357	0.101565	-0.100528	0.0405587	0.0445857	0.111779	-0.0438673	-0.0510525	0.114468	0.150258	0.238364	-0.150636	-0.109148	0.0187917	-0.0382066	0.0236137	0.127431	-0.0543387	0.0201547	-0.278958	-0.164832
Ssa#XM_014167495.1	Cell Apoptosis	bcl10-interacting CARD protein-like (LOC106583362)	LOC106583362	0.0380248	-0.329892	0.177203	-0.132394	-0.00134897	-0.195828	-0.256437	-0.00343557	-0.07485	-0.259758	0.277834	0.0970758	-0.205127	0.105508	0.176619	0.0292188	-0.210816	0.172254	0.395809	0.200343
Ssa#XM_014167596.1	Cell Apoptosis	tumor suppressor candidate 2-like (LOC106583437)	LOC106583437	0.333972	0.00347238	0.313358	0.320285	-1.54529	0.0716492	0.171487	-0.0965564	-1.45402	0.138512	0.208101	0.0918946	0.434855	0.303914	0.23432	0.267222	-1.25329	0.462803	0.26634	0.726987
Ssa#XM_014167619.1	Cell Apoptosis	Protein bicaudal D homolog 1	LOC106583446	-0.0354133	-0.0224541	-0.0094433				-0.0465808	-0.0492714			-0.0326146	-0.0320557		-0.0952887	0.0163952	-0.005313	0.0127785	0.0754251	0.223836
Ssa#XM_014168656.1	Cell Apoptosis	apoptosis regulator BAX-like (LOC106583949), X1	LOC106583949	-0.288158	-0.0211161	-0.128371		-0.110207	0.000989438	-0.115797	0.107703	-0.144532	-0.0376543	0.358703	0.355936	-0.303331	-0.0944542	-0.271745	-0.0633236	-0.0412371	0.386182	0.331568	0.0788458
Ssa#XM_014169962.1	Cell Apoptosis	Bet1 golgi vesicular membrane trafficking protein-like (bet1l), X1	bet1l	0.236867	0.189865	0.269296	0.358153	0.186515	0.534137	0.280257	0.445121	-0.0447796	0.110193	-0.0973926	-0.19042	-0.227549	0.0999298	0.0712118	-0.289275	-0.400953	-0.535076	-0.260466	-0.735631
Ssa#XM_014170517.1	Cell Apoptosis	Apoptosis-stimulating of p53 protein 1 (Ortho_H)	LOC106584892	-0.1294	-0.0349834	0.316592	-0.221941	-0.201869	-0.139525	0.313706	0.177256	-0.416806	0.0429398	0.101829	-0.0228787	0.332027	0.0274208	0.398259	0.034311	-0.086724	-0.191672	-0.0756741	-0.22287
Ssa#XM_014170823.1	Cell Apoptosis	B-cell linker protein-like (LOC106580424), X1	LOC106585060	-0.0173461	0.0105877	-0.0584122		0.273607	0.0762794	0.0824284	0.0964784			-0.151574	0.0324498	-0.228211	0.124166	0.262631	-0.0739955	-0.0545578	-0.209029	-0.165505
Ssa#XM_014171089.1	Cell Apoptosis	BCL2-associated athanogene 3 - Ident 44	LOC106585173	-0.179923	0.0175685			-0.0943633		-0.00621804	0.0483482			0.0247311	0.168673	-0.0483747	-0.141089	-0.114451	0.0307772	0.0632247	0.0432833	0.187814
Ssa#XM_014172053.1	Cell Apoptosis	caspase recruitment domain-containing protein 9-like (LOC106585631), X1	LOC106585631	0.0795316	0.0965906	0.135613		0.149976	0.0873636	0.0681834	0.0931566	-0.133383		0.0327657	0.130153	-0.147651	-0.138504	-0.17735	-0.241664	-0.0295781	0.0265914	-0.115967	0.0841756
Ssa#XM_014172801.1	Cell Apoptosis	Fas apoptotic inhibitory molecule a (OrthoDB)	LOC106586020	-0.318432	0.0235596	0.0916323		0.00934036	0.00621976	0.148154	-0.0522865	-0.0928689	-0.0105606	-0.0207379	0.111708	-0.152295	-0.00792734	-0.0368665	-0.0666458	-0.00281994	0.149754	0.191854	0.0292173
Ssa#XM_014172901.1	Cell Apoptosis	SPEG complex locus (OrthoDB)	LOC106586064	0.327282	-0.10846	0.132112		-0.00661288		-0.108504	0.0268158		-0.00761058	-0.102103	0.12749	-0.210235	-0.0115868	-0.0384439	-0.012752	0.0607256	0.0230458	-0.11902	0.0278582
Ssa#XM_014173843.1	Cell Apoptosis	Phosducin-like protein 3 (Ortho_H)	LOC106586481	0.242982	-0.580007	0.150169	0.321354	-1.18042	-0.211015	-0.341111	-0.572909	0.316826	0.190974	0.208218	0.0829492	-0.0142957	0.0938096	0.187454	-0.132336	0.125401	0.324848	0.273425	0.513681
Ssa#XM_014174523.1	Cell Apoptosis	GULP, engulfment adaptor PTB domain containing 1a (OrthoDB)	LOC106586826	-0.323981	0.213431	-0.00230926	-0.595275	0.0507091	-0.050035	-0.00318946	0.464548	-0.291751	-0.185023	-0.136191	-0.0552583	0.221489	0.230089	0.362417	0.685125	-0.253217	-0.221079	-0.0297001	-0.0807932
Ssa#XM_014175171.1	Cell Apoptosis	FAS-associated death domain protein-like (LOC106587129)	LOC106587129	0.112678	-0.325266	0.144882	0.132754	-0.808397	-0.238585	-0.378585	-0.337762	0.290235	0.178249	0.258512	0.293227	-0.155335	0.148576	0.2229	-0.174559	0.101927	0.276456	0.0818203	0.176275
Ssa#XM_014175180.1	Cell Apoptosis	apoptosis regulator BAX-like (LOC106561972), X1	LOC106587134	-0.0133535	-0.645157	0.0832751	0.0567542	0.0863941	-0.143593	0.0702942	-0.286363	0.143669	0.0752911	0.10629	0.0738571	0.156329	0.0122433	0.0335446	0.0956261	-0.400331	-0.0388313	0.0772941	0.456767
Ssa#XM_014175740.1	Cell Apoptosis	Programmed cell death protein 5 (Ortho_H)	LOC106587385	0.490886	-0.561011	0.281143	0.672273	0.274433	-0.0233	-0.274956	-0.364758	0.018626	0.02259	-0.0695055	0.05921	-0.227612	-0.208739	-0.101386	-0.513656	-0.101923	0.241255	0.030996	0.355434
Ssa#XM_014176159.1	Cell Apoptosis	Ankyrin repeat and death domain-containing protein	LOC106587598	-0.00806383							-0.0104091				-0.0525718						0.0710448
Ssa#XM_014176258.1	Cell Apoptosis	anti-apoptotic protein NR-13 [Gadus morhua]	LOC106587674	0.123378	-0.554381	0.0464608	-0.195947	-0.358562	-0.564179	-0.336314	-0.783634	-0.417299	-0.0872319	-0.0394745	-0.195659	0.396008	0.466651	0.522318	0.496771	-0.0535256	0.226501	0.28197	1.02614
Ssa#XM_014176296.1	Cell Apoptosis	programmed cell death protein 7-like (LOC106562637)	LOC106587702	-0.216809	-0.173563	-0.332747	-0.512305	-0.236414	-0.0168385	-0.0676646	-0.0307504	0.110129	-0.0698469	0.282819	0.102547	0.151448	0.236012	0.223814	0.230653	-0.159362	0.120907	0.219966	0.138005
Ssa#XM_014176297.1	Cell Apoptosis	programmed cell death protein 7-like (LOC106562637)	LOC106587703	0.190422	-0.133106	0.157161		0.113903	0.0630281	-0.000429332	-0.0692892	0.00338827	0.0380894	0.132066	0.0995141	-0.211098	-0.167845	-0.264917	-0.202617	-0.142422	0.0460737	0.228349	0.119728
Ssa#XM_014176942.1	Cell Apoptosis	Brain-specific angiogenesis inhibitor 1 (Ortho_H)	LOC106588194	0.440582	-0.25686	-0.139991	0.206181	-0.351643	-0.415171	-0.014024	-0.321243	-0.408385	-0.261671	-0.295328	-0.302904	0.652246	0.348895	0.0640984	0.571105	0.143128	-0.0727634	0.248901	0.16484
Ssa#XM_014177029.1	Cell Apoptosis	F-box/LRR-repeat protein 6	fbxl6	-0.480769	-0.223549	0.0594033	-0.18373	0.247919	0.281737	0.328526	0.108767	0.644681	0.466563	0.432796	0.50262	-2.19222	-0.139791	-0.18636	-0.148944	-0.00284304	0.123857	0.156488	0.204849
Ssa#XM_014177683.1	Cell Apoptosis	Death-associated protein kinase - Ident 54	LOC106588554	-0.571674	0.0488689	-0.0425913		0.0464527	0.0219132	0.261217	0.246084	0.181095	-0.219232	0.188947	0.0100444	0.0574394	-0.348084	-0.198123	0.077877	-0.239549	0.151974	0.340339	-0.0129985
Ssa#XM_014177851.1	Cell Apoptosis	Forkhead box protein O6 (Ortho_H)	LOC106588657	0.0135963	0.100006						-0.0600345			-0.0583751		-0.0506379	-0.0104774	0.00422149	0.0652222			-0.00352121
Ssa#XM_014178071.1	Cell Apoptosis	Programmed cell death 6-interacting protein (Ortho_H)	pdcd6ip	-0.151552	0.398065	-0.0870565		-0.241707	-0.159585	0.199884	0.276046		0.0743785	-0.184255	-0.095954	-0.00451771	0.0133642	0.0955735	0.153576	-0.034454	-0.139958	-0.111852
Ssa#XM_014178285.1	Cell Apoptosis	zinc finger protein OZF-like (LOC106588825)	LOC106588825	0.348402	-0.0750828	-0.0574071	-0.135099	-0.0905781	0.0719926	0.0327793	-0.161796	-0.15435	0.0673312	0.205378	0.047106	0.274798	-0.109045	-0.176517	-0.204304	-0.12862	0.0133912	0.130131	0.101486
Ssa#XM_014178407.1	Cell Apoptosis	Shugoshin-like 1	LOC106588889	-0.613324	-0.181335	-0.473987		-0.210173	-0.126636	0.241012	0.304097	0.320066	0.114955	0.457057	0.34731	0.175285	-0.323514	-0.410056	-0.404916	0.270719	0.276485	0.321627	-0.0846784
Ssa#XM_014179036.1	Cell Apoptosis	Male-specific lethal 1 homolog (Ortho_H)	LOC106589278	-0.0332575	0.150806	0.0016221	-0.252767	-0.707895	0.0082101	0.0707756	0.0691377	0.821275	0.0076962	0.0280936	0.0291035	-0.120886	0.0888718	0.157121	-0.240224	-0.102052	0.0691792	0.0346323	-0.0794415
Ssa#XM_014180233.1	Cell Apoptosis	inhibitor of apoptosis protein-like (LOC106589838), X1	LOC106589838	0.78249	-0.813705	0.117018	0.651321	-0.260955	-0.285916	-0.540762	-0.869294	-0.393554	0.892151	0.436791	0.564695	-0.523754	0.706008	0.296379	0.0349198	-0.685418	0.0699498	-0.634922	0.456558
Ssa#XM_014180632.1	Cell Apoptosis	cell death activator CIDE-A-like (LOC106590084)	LOC106590084	-0.0593878	-0.712685	-0.208174	-0.283982	-0.347362	-0.868203	-0.51204	-0.743613	0.581395	-0.314299	-0.220997	-0.0254128	0.074687	0.214109	-0.125155	-0.0277965	0.58615	0.933536	1.08195	0.977277
Ssa#XM_014181062.1	Cell Apoptosis	Programmed cell death protein 6 (Ortho_H)	LOC106590254	-0.417241	-0.33202	-0.319833	-0.73497	-0.322132	-0.22246	-0.345797	-0.157431	0.03593	-0.00249708	0.429898	0.280133	0.193884	0.451686	0.199102	0.506592	0.0987114	0.245735	0.270022	0.142689
Ssa#XM_014181852.1	Cell Apoptosis	Tetratricopeptide repeat protein 21B	LOC106590692	0.6405	0.354348	-0.042096	0.608749	-0.0627889	-0.0515918	0.0505333	0.16801	0.105328	0.258091	-0.574603	-0.373697	0.152731	0.0774187	0.171729	0.0706751	0.253453	-0.611747	-0.751792	-0.443255
Ssa#XM_014182102.1	Cell Apoptosis	BCL2/adenovirus E1B 19 kDa protein-interacting protein 2 (Ortho_H)	LOC106590930	-0.279545	-0.00671992	0.117368		-0.0477304	0.00702458	0.0635549	0.134399			-0.0226507	0.0308398	-0.00799632	-0.147307	-0.205797	-0.00486982	0.0367489	0.182511	0.150173
Ssa#XM_014182136.1	Cell Apoptosis	NACHT, LRR and PYD domains-containing protein 1	LOC106590958	-0.703594	0.668712	0.0858987	-0.443907	-0.104678	0.433615	-0.708259	0.395794	0.0690903	-0.0379554	-0.229686	-0.0528014	0.512527	-0.0368564	-0.17492	0.6909	0.331537	0.39781	-0.0309474	-1.06227
Ssa#XM_014182649.1	Cell Apoptosis	NACHT, LRR and PYD domains-containing protein 1	LOC106591436	0.0952789	1.04046	0.66887	0.0655337	-0.568285	-0.303506	0.0770068	-0.219606	0.0552939	-0.410473	0.329504	-0.409088	-0.3299	0.556073	-0.196222	-0.847851	0.126435	0.804306	-0.37147	-0.162361
Ssa#XM_014182684.1	Cell Apoptosis	NACHT, LRR and PYD domains-containing protein 1	LOC106591461	-0.432993	0.601663	-0.00197423	-0.278134	-0.793408	-0.262857	0.13509	-0.0372369	-0.222164	0.186946	0.166903	-0.0772462	0.26017	-0.0792789	0.0592876	-0.0910279	0.528091	0.313112	0.0817547	-0.056693
Ssa#XM_014182758.1	Cell Apoptosis	caspase-1-like (LOC106591535)	LOC106591535	-0.946375	0.740021	0.0781742	-0.324372	-0.151673	0.433802	-0.502808	0.433802	-0.31887	0.013394	-0.242507	-0.106794	0.41796	-0.0989587	0.379188	0.660202	0.318842	0.354656	-0.107264	-1.03042
Ssa#XM_014182927.1	Cell Apoptosis	Caspase-2 (Ortho_H)	LOC106605831	-0.142817	-0.00975841	-0.014463		-0.0648897		-0.0935143	0.0951972	-0.0452487	0.0362281	0.0485918	0.231013	-0.102762	-0.0384187	-0.0380158	-0.0677866	0.0358067	0.0781503	0.136407	-0.0437202
Ssa#XM_014183399.1	Cell Apoptosis	NACHT, LRR and PYD domains-containing protein 1	LOC106592095	-0.173244	0.304921	-0.0437651	-0.0662344	-0.617051	-0.629609	-0.105246	-0.178496	-0.0458922	-0.066831	-0.0247399	-0.314128	0.419071	-0.0212951	0.346788	0.500947	0.417681	0.00637218	0.261055	0.0296981
Ssa#XM_014183648.1	Cell Apoptosis	NACHT, LRR and PYD domains-containing protein 1	LOC106592313	-0.492711	-0.100189	-0.127947		1.92402	-0.219903	0.109031	0.100276	-0.230338	0.464207	0.0333976	0.211027	-0.0155014	-0.39596	-0.0600534	-0.388988	-0.149187	0.0787713	-0.199831	-0.540117
Ssa#XM_014183933.1	Cell Apoptosis	caspase-1-like (LOC106592594)	LOC106592594	-0.162191	0.139776	-0.521233	-0.393712	-0.759244	-0.159387	0.356163	0.0108071	0.0267052	0.262605	-0.0896646	-0.135689	0.132629	0.439807	0.878203	0.43615	0.0889904	-0.161286	0.318268	-0.707704
Ssa#XM_014184032.1	Cell Apoptosis	NACHT, LRR and PYD domains-containing protein 1	LOC106592705	-0.201738	-0.107016						-0.17115	0.549829			-0.0905785	0.00575635	-0.198035	-0.136931	-0.208624	0.504914		0.0535748
Ssa#XM_014184174.1	Cell Apoptosis	BCL2/adenovirus E1B 19 kDa protein-interacting protein 2-like (LOC106592829)	LOC106592829	-0.181885	0.14118			-0.0677203		0.010948	0.112454	-0.161478		-0.0869312	-0.0360546	-0.106068	0.0827804	0.111948	0.243901	0.0162303	-0.0558228	-0.0234842
Ssa#XM_014184426.1	Cell Apoptosis	Caspase recruitment domain-containing protein 11	LOC106593089	-1.03883	1.60648	-0.52038	-0.505325	-0.452991	0.406617	0.448124	1.05958	0.0871261	0.380401	0.249805	0.238739	0.111647	-0.798824	-0.645217	-0.234996	0.269576	-0.0244966	-0.239225	-0.397811
Ssa#XM_014184553.1	Cell Apoptosis	NACHT, LRR and PYD domains-containing protein 1	LOC106593215	-0.0888533	0.567629	0.354242		-0.202358	-0.00941082	0.282285	-0.251915	-0.0229612	-0.113819	0.0509955	-0.266748	-0.112318	0.322489	-0.0581249	-0.432324	-0.208452	0.493285	-0.303639
Ssa#XM_014186240.1	Cell Apoptosis	Fas apoptotic inhibitory molecule 1	LOC106594856					-0.118886			-0.240988												0.359874
Ssa#XM_014186295.1	Cell Apoptosis	RNA-binding protein 25	LOC106594910	-0.024499	0.189537	-0.226478	-0.0171919	0.0241832	0.0482503	0.111442	0.335159	-0.273923	0.117106	-0.0617164	-0.068196	0.0681696	-0.0591218	-0.10947	0.0835542	0.0527131	0.0272157	-0.0950429	-0.121692
Ssa#XM_014186410.1	Cell Apoptosis	NACHT, LRR and PYD domains-containing protein 1	LOC106595029	0.21706	0.58399	-0.0298011	-0.0569989	-1.43569	-0.121464	0.527128	0.328328	-0.383617	0.932152	-0.757073	0.140118	0.290177	0.483855	0.196524	0.716272	-0.27482	-0.213936	-0.977028	-0.165172
Ssa#XM_014186437.1	Cell Apoptosis	protein lifeguard 1-like (LOC106595065)	LOC106595065	0.0480101							-0.018271								-0.029739
Ssa#XM_014186544.1	Cell Apoptosis	Caspase recruitment domain-containing protein 11	LOC106595170	0.125301	-0.0515978	-0.0363497		-0.083858			0.0630022			-0.0608039	0.0955472		0.253245	-0.0535043	-0.0882556	-0.06049	-0.0869014	-0.0153356
Ssa#XM_014186545.1	Cell Apoptosis	Caspase recruitment domain-containing protein 11	LOC106595171	0.112018	0.283934	0.171558		-0.0824793		0.0705738	0.236913	-0.135995		-0.155634	-0.20458	-0.000977358	-0.0111679	0.00756274	-0.0934715	0.0437678	-0.0806078	-0.161411
Ssa#XM_014187711.1	Cell Apoptosis	Cell death activator CIDE-3 (cidec)	cidec	-0.46272	-0.0902213	-0.11783	-0.294801	0.0818429	-0.0457081	-0.261661	0.0618193	0.0401768	-0.149164	-0.0605514	-0.322019	0.781584	0.376724	0.305219	0.436157	-0.433088	-0.438348	0.122165	0.470426
Ssa#XM_014188530.1	Cell Apoptosis	NACHT, LRR and PYD domains-containing protein 1	LOC106597325	-0.0329952	0.00896602						0.0391113			-0.0102412	0.0160149		-0.0205358		-0.000320079
Ssa#XM_014188698.1	Cell Apoptosis	NACHT, LRR and PYD domains-containing protein 1	LOC106597711	-0.301075	0.194495	-0.0524459		-0.151584		0.0782587	0.414862	-0.0465763	0.0586047	0.0415524	-0.0871201	0.0460852	-0.128727	-0.134541	0.0563544	0.070085	-0.152099	0.0938736
Ssa#XM_014188765.1	Cell Apoptosis	NACHT, LRR and PYD domains-containing protein 1	LOC106597603	-0.311157	0.617195	-0.00166402	-0.626801	-0.766361	-0.490323	0.163041	0.16616	0.329458	0.0718258	0.141874	-0.189952	0.300842	0.190849	0.104658	-0.0569478	0.54534	0.280314	0.0650083	-0.533359
Ssa#XM_014188868.1	Cell Apoptosis	NACHT, LRR and PYD domains-containing protein 1	LOC106597711	-0.118035	0.443526	-0.0208296	-0.0443579	-0.645225	-0.0812977	0.540101	0.122016	-0.0969044	0.392177	-0.0916862	-0.0612602	0.100423	-0.138727	-0.215827	0.165618	0.36895	-0.12493	-0.248806	-0.244926
Ssa#XM_014188918.1	Cell Apoptosis	NACHT, LRR and PYD domains-containing protein 1	LOC106597781	-0.366274				-0.345751			-0.559973	-0.241245				0.692179		-0.471716	-0.505595	2.09255		-0.294175
Ssa#XM_014189309.1	Cell Apoptosis	Presenilin associated, rhomboid-like a (OrthoDB)	LOC106598260	-0.0125385	-0.364977	0.331795	-0.415724	0.400495	0.344858	0.0186131	0.0460439	0.134981	0.048212	0.0908482	0.575871	-0.0242107	-0.192929	-0.489	-0.412784	-0.154253	-0.0509644	0.0232766	0.102385
Ssa#XM_014189908.1	Cell Apoptosis	BCL2-related ovarian killer (bok), X1	bok	-0.197929	0.0379387	0.583274		0.13505	-0.0357252	0.0672142	0.13844	-0.394141	-0.2061	-0.193544	-0.241084	0.0169305	0.0190614	-0.0371222	0.223681	0.0581565	0.0704416	0.0760967	-0.12064
Ssa#XM_014190367.1	Cell Apoptosis	RNA-binding protein 25	rbm25	0.13378	-0.0166538	-0.0500869			0.112995		0.00836672			-0.022788	-0.0195268	0.130675	-0.101587	-0.150399	-0.00516238	-0.0387125	-0.0546833	0.0737813
Ssa#XM_014190433.1	Cell Apoptosis	BCL2-associated athanogene 5 (bag5), X1	bag5	0.141737	-0.181285	0.0575439	0.190695	0.109681	-0.310298	-0.836991	-0.135963	-0.0672349	-0.100317	0.00881788	0.203878	-0.335232	-0.136373	0.223633	0.00571088	0.260348	0.38591	0.193235	0.322505
Ssa#XM_014190447.1	Cell Apoptosis	serine/threonine-protein kinase 17A-like (LOC106599289), X1	LOC106599289								-0.260591						0.260591
Ssa#XM_014190779.1	Cell Apoptosis	protein RRP5 homolog (LOC106599506)	LOC106599506	-0.0965145	-0.0496535	-0.0799964			0.0569631		-0.0931803			0.0458049	-0.00129961	-0.0331411	-0.0636368	-0.0233046	0.368032	0.0147895	0.00577709	-0.0506402
Ssa#XM_014191138.1	Cell Apoptosis	Caspase-2 (Ortho_H)	LOC106576719	0.175634	0.468566	0.143963	0.174448	0.185084	0.192615	-0.0806656	-0.0203456	0.195226	-0.130542	-0.0162416	-0.183036	-0.41266	-0.150428	-0.128921	-0.282548	0.257292	0.1475	-0.241224	-0.29372
Ssa#XM_014191627.1	Cell Apoptosis	zinc finger protein interacting with ribonucleoprotein K-like (LOC106600322)	LOC106600322	-0.2134	-0.155111	-0.0753994	0.16533	-0.172715	0.0075126	-0.210526	0.410038	-0.104655	0.0726399	0.187011	0.165187	-0.341544	-0.263398	0.107386	-0.544582	0.629615	0.13016	0.059416	0.147036
Ssa#XM_014192100.1	Cell Apoptosis	Inhibitor of apoptosis protein - Ident 43	LOC106600607	-0.00972424	-0.0246317	-0.053676		-0.0525053			-0.0746999	0.0289881		0.113357		0.147016			-0.0698938		-0.0178903	0.0136603
Ssa#XM_014192378.1	Cell Apoptosis	apoptosis regulator BAX-like (LOC106600761), X1	LOC106600761	-0.447902	-0.00641519	-0.190545	-0.441824	-0.0949158	0.117484	-0.196211	-0.0515418	-0.0457583	-0.136879	0.433382	0.38884	-0.0964199	-0.0713735	-0.262476	-0.0875959	0.158147	0.593528	0.260105	0.178377
Ssa#XM_014192891.1	Cell Apoptosis	Apoptosis-stimulating of p53 protein 1	LOC106601027	-0.0442384	0.545687	0.126094	0.0582148	-0.0538765	-0.0716075	0.101224	0.545649	-0.162981	-0.19514	-0.123844	-0.326301	-0.151705	0.0852193	-0.169721	0.0476611	0.0756623	-0.200383	0.126082	-0.211699
Ssa#XM_014193075.1	Cell Apoptosis	apoptosis regulator BAX-like (LOC106601126)	LOC106601126	0.290194	-0.553651	-0.393159	-0.0195981	-0.573051	-0.696878	-0.631125	-0.927845	-0.386721	-0.239198	-0.0602275	-0.344906	0.641033	0.801053	1.05376	0.891756	0.106161	0.0501545	0.249903	0.742347
Ssa#XM_014195538.1	Cell Apoptosis	Caspase 3, apoptosis-related cysteine protease b (OrthoDB)	LOC106602722	0.105125	-0.345356	0.380889	0.104624	0.314496	0.0616334	-0.176065	-0.248049	0.268367	0.0396514	0.0842254	0.289646	-0.291444	-0.279627	-0.362533	-0.442102	0.108138	0.29898	0.0731574	0.0162374
Ssa#XM_014195613.1	Cell Apoptosis	Programmed cell death 4a (OrthoDB)	LOC106602769	0.658037	-0.0841546	-0.254197	-0.2396	0.343931	0.112539	1.10262	0.316627	0.965981	-0.0692661	0.0892885	0.72099	-0.329102	-0.31472	-0.227562	-1.28278	-0.410718	-0.726971	0.163784	-0.534736
Ssa#XM_014195886.1	Cell Apoptosis	tumor protein p53 (tp53), X1	tp53	-0.182279	-0.0689098	-0.314788	-0.370078	0.0266932	-0.0632219	-0.115139	0.354444	0.384585	0.0492334	0.550871	0.351531	-0.240612	-0.174211	-0.0957737	-0.274413	0.22774	0.252834	0.168164	-0.466674
Ssa#XM_014196457.1	Cell Apoptosis	bcl2-associated agonist of cell death-like (LOC106603152)	LOC106603152	-0.732164	0.383017	0.748293	0.0369094		0.475333		-0.421055		0.594061	-0.857215	-0.894604	0.302698		-1.00202	0.724683	0.64206
Ssa#XM_014196906.1	Cell Apoptosis	diablo homolog, mitochondrial-like (LOC106603345)	LOC106603345	0.370091	-0.667361	-0.00821276	0.61154	-0.00261626	-0.366353	-0.356796	-0.791724	0.148068	0.236088	-0.0974788	0.0988389	0.0157871	0.0560586	0.0562469	-0.280347	0.0363167	0.222763	-0.0941999	0.813291
Ssa#XM_014197123.1	Cell Apoptosis	B-cell CLL/lymphoma 7 protein family member B-A-like (LOC106603441)	LOC106603441	-0.0489314	-0.388396	0.0592901	0.0828821	-0.126775	-0.332878	-0.287504	-0.415552	-0.127797	0.0258977	-0.0263448	0.335295	-0.181483	0.160325	0.152945	0.00585172	0.0251797	0.543292	0.286926	0.257776
Ssa#XM_014198415.1	Cell Apoptosis	Baculoviral IAP repeat-containing protein 3 (Ortho_H)	LOC106604062	-0.278539	0.549571	-0.730667	-0.229761	-0.0446526	-0.317118	0.6034	0.403341	0.283353	0.0272824	-0.707379	-0.33825	0.623772	-0.306013	0.236134	0.374961	0.189246	-0.264386	0.209394	-0.283687
Ssa#XM_014198809.1	Cell Apoptosis	E3 ubiquitin-protein ligase XIAP-like (LOC106604301), X1	LOC106604301	-0.0705786	0.344056	0.26722	-0.276405	0.08308	0.282393	0.060657	0.313802	0.110879	-0.302903	0.217915	0.274489	-0.0952594	-0.472809	-0.507033	-0.326648	0.140839	-0.0999009	0.300881	-0.244674
Ssa#XM_014198995.1	Cell Apoptosis	Bromodomain-containing protein 8	LOC106604406	-0.278166	0.624111	0.0799129	-0.0712994	0.364429	0.18229	0.320845	0.544107	-0.00227161	-0.0293282	0.369974	0.407448	-0.558405	-0.424011	-0.530395	-0.113103	-0.0942248	0.0920069	-0.00671781	-0.877201
Ssa#XM_014199628.1	Cell Apoptosis	Sestrin 3 - Ident 48	LOC106604703	-0.0430505	-0.0401856	-0.0278239		-0.0464066	0.0897407	0.00198713	-0.0895142	-0.0493032	-0.0627247	-0.107456	-0.0138985	0.741088	-0.182989	-0.142866	-0.207038	-0.0856058	0.0616844	0.0416974	0.162662
Ssa#XM_014200644.1	Cell Apoptosis	apoptosis-associated speck-like protein containing a CARD (LOC106605228), X1	LOC106605228	-0.0134863	-0.355131	-0.0381738	0.201316	0.00638688	-0.124364	-0.454224	-0.554685	0.364997	0.359398	0.0591921	0.496721	-0.191712	-0.204317	0.0844033	-0.0715994	0.0275771	0.285214	0.00985259	0.11264
Ssa#XM_014201153.1	Cell Apoptosis	death-associated protein kinase 2-like (LOC106605463)	LOC106605463	-0.00799173	0.108716	0.138326	0.0155319	0.14984	-0.0298781	0.184733	0.0472254	-0.163824	-0.541928	-0.204053	-0.128151	0.109141	0.0822584	-0.0574856	0.241221	-0.0148396	0.00697297	0.0494714	0.0147107
Ssa#XM_014201231.1	Cell Apoptosis	Brain-specific angiogenesis inhibitor 1 (Ortho_H)	LOC106605503	0.130199	-0.0155093	-0.100294					-0.108456	0.0389916		0.0247353	-0.019857	-0.117399	-0.0178861	0.164571	0.126074	-0.100721		-0.00444882
Ssa#XM_014201363.1	Cell Apoptosis	apoptosis-inducing factor 2-like (LOC106605568)	LOC106605568	0.0316047							0.0218534							-0.0534581
Ssa#XM_014201639.1	Cell Apoptosis	caspase-2-like (LOC106605738), X1	LOC106605738	0.4182	-0.301744	-0.142175	-0.112403	-0.272837	-0.128046	-0.195295	-0.37174	0.0537886	-0.0177971	0.147339	-0.200046	0.113509	0.332077	0.43667	-0.0580409	-0.150224	0.319666	-0.035925	0.165028
Ssa#XM_014201837.1	Cell Apoptosis	DNA-binding death effector domain-containing protein 2 (dedd2), X1	LOC106605858	0.0922727	-0.0646226	0.0521526	0.18562	0.00745286	0.0330509	0.0461296	0.0360792	-0.044858	0.0596455	-0.0428206	0.050772	-0.137737	-0.0397642	-0.0630559	-0.099999	0.0115012	-0.0525165	-0.0219595	-0.00734199
Ssa#XM_014202231.1	Cell Apoptosis	Sugar transporter SWEET1 (Ortho_H)	LOC106606111	0.514455	0.127709	-0.246497	0.669005	-0.112727	-0.321249	0.0462258	0.109769	0.26896	0.315379	-0.494909	-0.224696	0.207895	-0.121237	0.138386	0.0292558	0.108643	-0.300226	-0.502163	-0.211972
Ssa#XM_014204111.1	Cell Apoptosis	Survival of motor neuron-related-splicing factor 30 (Ortho_H)	LOC106607287	-0.368839	-0.218403	-0.138281	-0.477908	0.0780919	-0.0236245	0.0865769	-0.0539679	0.184215	-0.0427445	0.229697	0.0608048	0.228278	-0.176718	0.0651136	0.00446952	-0.155907	0.115457	0.353775	0.249915
Ssa#XM_014205872.1	Cell Apoptosis	bcl-2-like protein 11 (LOC106608126)	LOC106608126	-0.334524	0.179696	-0.0344387		-0.113239	-0.00228939	0.105917	0.149497	0.0137713	0.0308636	0.0879624	-0.0374153	-0.137299	-0.122816	-0.0112702	0.0980374	0.0262221	0.0442738	0.0570489
Ssa#XM_014206048.1	Cell Apoptosis	RNA binding motif protein 25 (OrthoDB)	LOC106608217	-0.0527445	0.00624327			-0.0272246		0.0220321	0.131394			-0.0496711	-0.0531829	0.0134702	-0.0242325	-0.0274456	0.0826859	-0.0555074	0.00702517	0.0271579
Ssa#XM_014206050.1	Cell Apoptosis	RNA-binding protein 25	LOC106608218	0.441041	-0.0310329	0.0871352	0.263388	-0.0632518			-0.0457332			-0.0371671	0.0147947		-0.115966	-0.130072	-0.201501	-0.0530916	-0.0690624	-0.0594814
Ssa#XM_014206204.1	Cell Apoptosis	all-trans retinoic acid-induced differentiation factor-like (LOC106608320)	LOC106608320	0.114432	-0.859707	0.0423404	0.776599	0.221302	-0.338116	-0.0163461	-0.305271	0.347694	0.342092	-0.159845	0.452176	0.0259484	-0.6985	-0.0295947	-0.020092	-0.283201	0.235079	-0.0812007	0.234206
Ssa#XM_014206913.1	Cell Apoptosis	B-cell CLL/lymphoma 6 (Zinc finger protein 51) - Ident 45	LOC106608782	-0.116383	0.148517	-0.0960227				0.0439501	0.22515			0.128131	-0.113947	-0.00383094	0.000585962	-0.0447155	0.0346009		-0.0986181	-0.107419
Ssa#XM_014207023.1	Cell Apoptosis	Apoptotic chromatin condensation inducer in the nu	LOC106608850	-0.105896	0.339262	-0.487739	-0.335072	-0.213719	-0.241285	0.0593459	0.195417	0.0377262	0.137462	-0.511762	-0.103366	0.38721	-0.0329223	0.13657	0.41067	0.407971	0.0891035	0.108247	-0.27723
Ssa#XM_014207314.1	Cell Apoptosis	Serine/threonine-protein kinase D2 (Ortho_H)	LOC106608995	0.363743	-0.101801	-0.129554					0.120213			-0.00417885	0.0531707		0.00994335	-0.040311	-0.025424	-0.105332		-0.140468
Ssa#XM_014208840.1	Cell Apoptosis	CCR4-NOT transcription complex subunit 4	LOC106609816	0.410728	0.223489	-0.245778	0.545857	-0.180673	-0.194354	0.0875018	0.318737	0.151603	0.209388	-0.573441	-0.346846	0.313376	0.174595	0.143133	0.116994	0.233964	-0.508233	-0.5782	-0.301848
Ssa#XM_014209658.1	Cell Apoptosis	Caspase 6, apoptosis-related cysteine peptidase, like 1 (OrthoDB)	LOC106610344	-0.0455961	-0.0981989	0.108512		-0.0495063	0.0780207	0.0468471	-0.130538	0.0208602	-0.0150702	0.355232	0.474915	-0.247561	-0.103597	-0.444595	-0.287193	0.0910377	0.116493	0.0682107	0.0617287
Ssa#XM_014210241.1	Cell Apoptosis	A disintegrin and metalloproteinase domain 17a (OrthoDB)	LOC106610723	0.0452657	0.262335	-0.0956737	-0.031854	-0.153264	0.1269	0.262054	0.111705	-0.0958919	0.0959247	-0.451213	-0.377521	0.290574	0.0807522	0.0717609	0.192296	0.1908	-0.425539	0.0786938	-0.178101
Ssa#XM_014210490.1	Cell Apoptosis	apoptosis regulatory protein Siva-like (LOC106610856), X1	LOC106610856	0.148447	-0.126333	0.149748	-0.0754962	-0.0304076	-0.0420271	-0.0189475	-0.034124	-0.0951301	0.014323	0.0462977	0.0983007	0.288653	-0.166111	-0.0938781	-0.272799	-0.199616	0.168917	0.0981077	0.142078
Ssa#XM_014210685.1	Cell Apoptosis	BAG family molecular chaperone regulator 5-like (LOC106610958), X1	LOC106610958	-0.0171601	-0.0578523	0.0517298		0.0332111	-0.0426416	-0.0428068	-0.000249987	-0.106385		-0.0243002	0.0727855	-0.0609813	-0.0236867	0.0505814	0.0153773	0.0532146	0.178893	-0.0459537	-0.0337756
Ssa#XM_014211146.1	Cell Apoptosis	Apoptosis-stimulating of p53 protein 1	LOC106611188	-0.154216	0.0553946			-0.0396692		0.0481982	0.120495	-0.0456785			-0.0127543	0.0295117		-0.072288	0.106875		-0.0515617	0.0156935
Ssa#XM_014211723.1	Cell Apoptosis	RNA-binding protein 25	LOC106611484	-0.0192607	0.0545579	0.00341906		-0.0449779		-0.00245674	0.0534937	-0.102555		-0.117142	0.173109	-0.092846		-0.109263	0.00166266	0.0680355	0.0946635	0.0395593
Ssa#XM_014212950.1	Cell Apoptosis	trichohyalin-like (LOC106612098), X1	LOC106612098	0.487424	0.136409	-0.028623	0.281508	-0.19685	0.00741202	0.00973532	-0.047501	-0.0488696	0.0499084	-0.179949	-0.103176	-0.203872	0.144019	0.179737	-0.0293322	0.0870682	-0.0848004	-0.320748	-0.139502
Ssa#XM_014213089.1	Cell Apoptosis	Nebulin-related-anchoring protein	LOC106612158	0.457868	-0.517017	-0.176117	-0.0690731	0.217887	-0.239485	0.0332566	-0.264347	-0.392438	-0.177312	0.489001	-0.16198	-0.193458	0.0811251	0.578359	-0.343392	0.0928151	0.104668	-0.240848	0.720486
Ssa#XM_014213097.1	Cell Apoptosis	SET domain-containing protein 9	LOC106612162	-0.067152	0.41383	0.200825	-0.290813	0.145232	0.00100684	0.0703896	0.119074	0.0104523	-0.20438	0.177062	-0.211939	-0.0402333	-0.269524	-0.265691	-0.288732	0.374834	-0.00603576	0.111942	0.0198568
Ssa#XM_014213408.1	Cell Apoptosis	Presenilin associated, rhomboid-like a (OrthoDB)	LOC106612349	-0.412603	-0.273865	-0.175082		-0.299728	-0.0847336	-0.0614913	-0.23412	-0.117457	0.0938672	0.0942112	0.288482	0.00255231	-0.0984858	0.0106579	0.0865892	0.379823	0.354533	0.228439	0.218409
Ssa#XM_014214319.1	Cell Apoptosis	diablo homolog, mitochondrial-like (LOC106612804)	LOC106612804	0.0477657	-0.502504	0.21796	-0.205196	0.11608	0.00502638	-0.164586	-0.135942	-0.626088	0.18102	0.454325	0.330658	0.199513	0.00519338	-0.101703	-0.581079	-0.296028	0.442867	0.205376	0.407347
Ssa#XM_014214559.1	Cell Apoptosis	caspase-1-like (LOC106612902)	LOC106612902	-0.284702	-0.290015	-0.421718	-0.0380539	0.0818541	-0.200552	0.165902	0.0569795	0.301223	0.171779	-0.0263544	0.200566	0.193736	-0.409441	-0.3106	-0.260995	0.170825	0.322398	0.292827	0.284341
Ssa#XM_014215576.1	Cell Apoptosis	B-cell CLL/lymphoma 9-like (OrthoDB)	LOC106613392	-0.153435	0.491258	-0.687865	-0.795824	-0.031726	0.395712	0.555076	0.71266	0.193153	-0.234273	0.32375	0.0188562	0.176156	-0.0537289	-0.195935	0.0320434	0.373493	-0.323601	-0.0321465	-0.763627
Ssa#XM_014215974.1	Cell Apoptosis	Probable G-protein coupled receptor 21 (Ortho_H)	LOC106613571	0.535085	0.304073	0.174202	0.593273	-0.173107	0.273763	0.190129	0.07798	0.097334	0.288267	-0.0265245	-0.227197	-0.0707482	-0.10494	-0.206114	-0.544179	0.176172	-0.550251	-0.611664	-0.195554
Ssa#XM_014216191.1	Cell Apoptosis	Caytaxin (Ortho_H)	LOC106613679	0
Ssa#XM_014216912.1	Cell Apoptosis	BCL2/adenovirus E1B 19 kDa protein-interacting protein 3-like (LOC106614017)	LOC106614017	-0.349257	0.0917617	0.0431216		0.0596005	0.0309816	0.0924197	0.137117	-0.115578	-0.00650983	0.0986547	0.0152073	-0.0218223	-0.0751584	-0.0319551	0.00265397	-0.0540908	0.0828547
Ssa#NM_001140657.1	Cell Autophagy	Damage-regulated autophagy modulator (dram)	dram1	-0.294613	-0.631713	-0.0545103	-0.0635873	-0.401108	-0.700681	-0.871145	-1.0745	-1.29024	-0.235605	-0.135454	0.165771	0.696637	0.682087	0.178095	0.362951	0.894749	0.852907	0.495919	1.42403
Ssa#XM_014123442.1	Cell Autophagy	Autophagy-related 4C (yeast) (OrthoDB)	atg4c	0.817065	0.297664	0.616243	1.25545	0.395308	0.15768	0.00548006	0.0494911	-0.0473828	-0.136018	-0.316039	-0.270551	-0.455925	-0.436793	-0.511382	-0.543601	-0.196895	-0.189082	-0.354553	-0.136161
Ssa#XM_014143623.1	Cell Autophagy	Rap1 GTPase-activating protein 1	LOC106571006	0.482802	-0.342992	0.545909	0.914367	0.575643	0.364687	0.232726	-0.237747	-0.477273	0.645585	0.47289	0.0776422	-0.924928	-0.108055	-0.0113241	-0.562652	-1.5656	-0.296135	-0.13413	0.348588
Ssa#XM_014150468.1	Cell Autophagy	Autophagy-related protein 9A	LOC106574532	-0.723065	-0.405422	-0.679872	-0.606158	-0.433845	-0.442308	-0.277936	-0.810475	-0.926975	0.337851	-0.0171506	0.230656	0.761529	1.09976	1.14935	1.3166	-1.27248	0.52882	0.521484	0.649643
Ssa#XM_014151808.1	Cell Autophagy	Autophagy-related protein 9A	LOC106575328	-0.727675	-0.385178	-0.945912	-1.07096	-0.646596	-0.621977	-0.993682	-0.408886	0.180152	-0.0540505	0.144842	0.115205	0.654969	0.995736	0.976185	1.06533	0.820673	0.400354	0.43267	0.0687935
Ssa#NM_001139775.1	Cell Autophagy	Cysteine protease ATG4A (Ortho_H)	atg4b	-0.199893	-0.43001	0.0729783	-0.00507454	0.27387	-0.0758463	-0.317522	0.0294663	0.335191	0.117447	0.268853	-0.0258749	-0.585873	-0.376933	-0.188242	0.00781676	-0.0866839	0.690276	0.111923	0.384128
Ssa#NM_001141602.2	Cell Autophagy	ATG4 autophagy related 4 homolog A (S. cerevisiae) (atg4a)	atg4a	0.139772	-0.00625842	0.117546	-0.194736	0.275556	0.223779	0.182368	-0.054262	0.275717	0.0451455	0.405291	0.290728	-0.271756	-0.0728819	-0.202714	-0.245076	-0.337989	-0.113517	-0.135639	-0.32108
Ssa#NM_001146493.1	Cell Autophagy	Ubiquitin-like-conjugating enzyme ATG3 (Ortho_H)	atg3	-0.0698762	-0.282561	0.00717767	-0.249877	0.0659448	-0.054897	-0.256775	-0.2166	0.0321165	-0.235879	0.255742	0.0915483	-0.106749	0.200739	0.161383	0.135886	0.0276734	0.17747	0.349198	-0.0316672
Ssa#NM_001173812.1	Cell Autophagy	Autophagy protein 5 (Ortho_H)	atg5	0.305906	-0.369112	0.139396	-0.0197976	0.0100547	-0.124638	-0.344016	-0.305417	0.147788	-0.0924657	0.533022	0.0216707	-0.28922	0.126521	0.0097907	-0.109452	-0.0739915	0.251932	0.227557	-0.0455245
Ssa#XM_014125418.1	Cell Autophagy	Engulfment and cell motility protein 3 (Ortho_H)	LOC106561448	-0.0272776	0.140797	-0.162344	-0.120623	-0.145991	-0.0988378	-0.00115793	0.035997	-0.145523	-0.143851	-0.285074	0.062185	-0.106794	0.165382	-0.06274	0.207566	0.337431	0.226391	0.110401	0.0140643
Ssa#XM_014126533.1	Cell Autophagy	uncharacterized protein F13E9.13, mitochondrial-like (LOC106562013), X1	LOC100194714	0.135836	-0.0529682	0.560035	-0.110757	0.528994	0.619246	0.13673	0.211669	0.254275	0.257852	0.630857	0.49421	-0.395316	-0.392192	-0.326266	-1.20453	-0.233654	-0.280843	-0.535869	-0.297313
Ssa#XM_014128294.1	Cell Autophagy	autophagy related 10 (atg10)	atg10	-0.00123877	-0.0434024	-0.0397892		-0.0517312	0.494181	-0.0432931	-0.0915608	-0.146253		-0.0263449	-0.0202161	-0.13798	-0.022039	0.160773	-0.17435	-0.0910079	0.0517568	0.182497
Ssa#XM_014130618.1	Cell Autophagy	Autophagy-related 4C (yeast) (OrthoDB)	LOC106564496	0.0822866		-0.0406917					0.0374814			0.0829229	0.035055		-0.0507532	-0.0336323	-0.00541231	-0.0151971	-0.0426277	-0.0494319
Ssa#XM_014132466.1	Cell Autophagy	Engulfment and cell motility 1 (ced-12 homolog, C. elegans) (OrthoDB)	LOC106565399	0.0446035	-0.131208	-0.0884904	-0.167154	-0.0591372	0.0324956	-0.12942	-0.182813	0.0867043	0.108761	0.0518407	-0.0328432	-0.0337034	-0.0727885	-0.0656992	-0.0549849	-0.0538432	0.249632	0.281499	0.216547
Ssa#XM_014134142.1	Cell Autophagy	stabilin-1-like (LOC106566251)	LOC106566251	-0.152452	0.231713	-0.351414	-0.261726	-0.328783	-0.449806	0.120724	-0.00579533	0.0359935	0.0402807	-0.515272	-0.211084	0.342673	0.0221701	0.261207	0.631562	0.511654	-0.32462	0.408224	-0.00524853
Ssa#XM_014140636.1	Cell Autophagy	ATG9 autophagy related 9 homolog A (S. cerevisiae) (OrthoDB)	LOC106569346	-0.302098	0.113777	-0.063793		-0.145151	0.00577573	0.0444464	0.041567	0.37307	0.00888873	0.056179	0.0673466	0.0760481	-0.115565	-0.188095	-0.00484406	-0.0106842	0.0157799	0.0264488	0.000900735
Ssa#XM_014142778.1	Cell Autophagy	Engulfment and cell motility 1 (ced-12 homolog, C. elegans) (OrthoDB)	LOC106570440	0.0388857	0.286665	0.0861966	0.470752	0.233544	0.05266	0.218568	0.116178	0.204425	0.24929	0.271195	0.162419	-0.0782094	-0.258143	-0.280171	-0.676141	-0.0438173	-0.538606	-0.302462	-0.213222
Ssa#XM_014145724.1	Cell Autophagy	Rap1 GTPase-activating protein 1	LOC106572023	0.251351	0.0366553	0.104022	-0.242797	0.00965631	0.191589	0.134426	0.260433	-0.20089	-0.400914	0.0591724	-0.0842983	-0.153367	0.0435704	0.0464872	-0.157067	0.0477576	0.097848	0.174998	-0.218633
Ssa#XM_014148031.1	Cell Autophagy	Engulfment and cell motility protein 3 (Ortho_H)	LOC106573209	-0.0807778	-0.100541	0.145691		0.0628828		-0.088308	-0.0075239		0.0385339	-0.131267	0.111547	-0.091877	-0.0721273	0.0082553	0.102761	-0.0507392	0.12835	0.0251399
Ssa#XM_014153468.1	Cell Autophagy	DNA damage-regulated autophagy modulator protein 1-like (LOC106576345)	LOC106576345	-0.424891	-0.290242	-0.224385	-0.394296	-0.239851	-0.488891	-0.467479	-0.655715	-0.318788	-0.135266	-0.19413	0.210107	0.322942	0.486493	0.230478	0.307773	0.338652	0.794422	0.202485	0.940585
Ssa#XM_014160666.1	Cell Autophagy	uncharacterized LOC106580062 (LOC106580062), X1	LOC106580062	-0.258214	0.0304339	-0.034966	0.00117164	0.199332	0.19136	0.167575	0.13566	0.142464	0.0559574	0.200846	0.0510596	0.0232951	-0.271713	-0.246425	-0.381397	-0.0576518	0.10425	-0.149819	0.0967828
Ssa#XM_014163133.1	Cell Autophagy	Serine/threonine-protein kinase ULK2 (Ortho_H)	LOC106581221	-0.0101333	0.0583474	-0.0830565		-0.0297143		-0.0186767	0.124807	-0.0390411		-0.0531113	-0.0038873	-0.0191519	-0.029594	-0.0354238	0.0418937	0.0691013	0.00533049	0.0223111
Ssa#XM_014167394.1	Cell Autophagy	Engulfment and cell motility 1 (ced-12 homolog, C. elegans) (OrthoDB)	LOC106583331	0.156414	0.74922	0.42801	-0.776541	0.49701	0.493849	-0.0173495	0.638635	0.751786	0.39329	0.237531	-0.0549212	-2.57716	-0.0745262	0.0275345	-1.00099	0.130261	-0.338924	0.297696	0.0391734
Ssa#XM_014171566.1	Cell Autophagy	Prosalusin	tor2a	0.605665	0.142115	0.135472	0.504331	0.0874309	-0.176491	-0.134105	0.0744099	0.0481999	-0.0587153	-0.141803	-0.10091	-0.105246	-0.0353535	0.0213331	-0.216458	0.0406849	-0.112481	-0.360437	-0.217641
Ssa#XM_014178476.1	Cell Autophagy	Engulfment and cell motility 1 (ced-12 homolog, C. elegans) (OrthoDB)	elmo1	0.0463844	0.392926	0.0987326	0.360184	0.29319	0.164548	0.225639	0.132482	0.274015	0.236674	0.181817	0.170545	-0.108291	-0.2841	-0.238751	-0.664633	0.056934	-0.549607	-0.349304	-0.439379
Ssa#XM_014180734.1	Cell Autophagy	Autophagy-related 4C (yeast) (OrthoDB)	LOC106590125	-0.0396471							0.00233211								0.0373149
Ssa#XM_014191243.1	Cell Autophagy	cysteine protease ATG4C-like (LOC106599893)	LOC106599893	-0.0437077	0.0146839						0.00220465				-0.0206054	0.00551848		0.0319812	-0.00364831			0.0135731
Ssa#XM_014198963.1	Cell Autophagy	Autophagy-related protein 2 homolog A	LOC106604389	-0.353258	-0.103771	-0.528643	-0.126236	-0.0552943	-0.1086	0.349295	0.397034	0.688839	0.625671	-0.233018	-0.115837	0.260352	-0.0545887	0.117614	0.162531	0.167448	-0.644016	-0.103799	-0.341718
Ssa#XM_014203601.1	Cell Autophagy	cysteine protease ATG4D-like (LOC106601328)	LOC106607042	0.123956	-0.0747985	0.284694	-0.240279	0.281632	0.191577	0.155603	0.427972	-0.0852357	0.0236126	0.612656	0.451661	-0.399848	0.0173748	-0.149956	-0.239171	-0.637841	-0.19412	-0.205508	-0.343974
Ssa#XM_014212954.1	Cell Autophagy	Autophagy-related protein 2 homolog A	LOC106612100	-0.2167	0.520072	-0.0775503	-0.439162	-0.214007	0.0823835	0.37811	0.513393	-0.108654	0.210874	-0.117367	-0.248247	0.0427092	-0.107446	-0.173249	0.263099	0.0578626	-0.211446	-0.0408983	-0.113783
Ssa#XM_014214668.1	Cell Autophagy	Serine/threonine-protein kinase ULK2 (Ortho_H)	LOC106612954	-0.266296	0.142586	-0.424552	-0.236612	-0.211565	-0.0265614	0.338201	0.567538	0.0139272	0.205819	-0.355463	-0.269569	0.546508	0.331897	0.440554	0.538987	0.0914594	-0.576828	-0.213414	-0.636616
Omy#CX032896	Cell chromosome	Centromere protein P [CENP-P]	cenpp	-0.595481	-0.572194	-0.473904	-0.598589	-0.316481	-0.200574	-0.294187	-0.465359	0.0810712	-0.103571	0.100472	0.124621	0.523615	-0.115196	-0.0220123	-0.0486232	0.287053	0.911789	0.994846	0.782704
Omy#S34315356	Cell chromosome	Protein kinase_ cGMP-dependent_ type I - Ident 25	DKEY-9K8.2	2.09693	-0.183168	1.65762	1.30715	1.78919	-0.0225773	-0.0520463	-0.118264	0.686942	0.641557	0.966291	0.4081	-1.66363	-0.79007	-2.34677	-2.18649	-1.60372	-0.567946	-0.618098	0.599005
Ssa#NM_001139969.1	Cell chromosome	N-acetyltransferase ESCO1 (esco1)	esco1	-0.721668	0.205308	-0.223485	-0.501377	-0.253918	0.0260081	-0.0227686	-0.0123446	0.84448	0.415783	0.632117	0.467093	-0.508237	-0.426855	-0.506587	-0.81638	0.833297	0.729955	-0.102061	-0.0583553
Ssa#NM_001140394.1	Cell chromosome	SET and MYND domain containing 3 (smyd3)	smyd3	0.808785	-0.339247	0.581605	0.538177	0.500988	0.24752	0.187605	0.0664748	0.0945088	0.282911	0.404034	0.0358228	-0.786291	-0.387651	-0.414108	-0.696155	-0.502651	-0.248021	-0.496992	0.122688
Ssa#NM_001141019.1	Cell chromosome	centromere protein N (cenpn)	cenpn	-0.463567	-0.660451	-0.196991	-0.0275032	-0.131212	-0.272135	-0.22066	-0.405571	0.843803	0.369924	0.627943	0.287715	-0.107372	-0.357072	-0.295229	-1.01686	0.458033	0.718536	0.416962	0.43171
Ssa#NM_001146663.1	Cell chromosome	Centromere protein Q (cenpq)	cenpq	-0.834929	-0.339305	-0.344858	-0.601482	-0.373096	-0.253793	-0.213053	-0.0514587	0.910988	0.49511	0.493587	0.497451	-0.0453748	-0.316096	-0.273041	-0.50277	0.64828	0.477237	0.0118569	0.614744
Ssa#NM_001173713.1	Cell chromosome	Regulator of chromosome condensation (Ortho_H)	rcc1	-1.18001	-0.421235	-0.621027	-0.992214	-0.55213	-0.501696	-0.121155	-0.485898	0.322489	-0.208047	-0.208496	0.0489013	1.04283	-0.0539357	0.281006	0.861848	0.855217	1.04427	0.707979	0.181305
Ssa#XM_014129042.1	Cell chromosome	Histone-arginine methyltransferase CARM1 (Ortho_H)	LOC106563444	0.0225789	0.764085	0.500286	0.0750537	0.599645	0.513089	0.881265	0.981773	0.111892	0.180016	0.565512	0.451436	-0.984056	-0.433909	-0.324135	-0.565461	-0.455828	-0.660007	-0.811846	-1.41139
Ssa#XM_014129715.1	Cell chromosome	High-mobility group box 3b (OrthoDB)	hmgb1	0.580589	0.471601	0.921788	0.635762	-0.983376	0.807653	0.517941	0.69346	0.352742	0.0492351	0.358366	0.331701	-0.743502	-0.295932	-0.31731	-0.653678	-0.760409	-0.778445	-0.463638	-0.724553
Ssa#XM_014132812.1	Cell chromosome	histone H1x (LOC106565554)	LOC106565554	0.402562	0.0580786	0.71962	0.342666	0.853636	0.803393	0.491939	0.275261	0.614059	0.00468703	0.0790819	0.210208	-1.8033	-0.271597	0.090501	-0.812995	-0.0134845	-0.13987	-0.282976	-1.62148
Ssa#XM_014135873.1	Cell chromosome	Lysine (K)-specific methyltransferase 2D (OrthoDB)	kmt2d	1.10668	-0.144852	0.0256729	1.36984	0.107922	-0.154726	0.048514	-0.0179267	0.422575	0.430589	-0.665603	-0.434002	0.077987	-0.299272	-0.264475	-0.560428	0.39887	-0.734328	-0.563575	-0.149456
Ssa#XM_014150623.1	Cell chromosome	Testis-specific gene 10 protein	LOC106574631	1.74197	-0.271614	1.33853	0.541756	1.37337	-0.139359	-0.135238	-0.262335	0.242853	0.2178	0.703199	0.251013	-1.00054	-0.562189	-1.14671	-1.31076	-0.98189	-0.364049	-0.447664	0.211882
Ssa#XM_014150630.1	Cell chromosome	potassium/sodium hyperpolarization-activated cyclic nucleotide-gated channel 3-like (LOC106574299)	LOC106574633	-0.670223	-1.53526	-1.38458		-1.35883		-1.11927	-1.71512	-1.1931	-0.738933	-0.947123	-1.14977	1.44974	2.95859	2.34725	1.23651	0.734949	1.28789	-0.0575727	1.85489
Ssa#XM_014153145.1	Cell chromosome	condensin-2 complex subunit H2-like (LOC106576175), X1	LOC106576175	2.31833	-0.373025	1.71305	1.01524	1.62481	0.125346	-0.12363	-0.336921	1.26824	0.595833	0.908875	0.422514	-1.66507	-1.18039	-2.09434	-2.12479	-1.50112	-0.427338	-0.661318	0.495684
Ssa#XM_014156914.1	Cell chromosome	histone H1.0-B-like (LOC106578255)	LOC106578255	-0.503137	-0.124709	0.0288937	-0.554974	0.396674	0.502003	0.864874	0.542818	0.390786	-0.0255646	0.267777	0.344051	-0.305852	-0.29687	-0.0325086	-0.234433	-0.299798	-0.568245	-0.159247	-0.232538
Ssa#XM_014158911.1	Cell chromosome	histone H1.0-B-like (LOC106579217)	LOC106579217	-0.424582	0.242192	0.161127	-0.694433	0.437817	0.603539	0.726887	0.738437	0.300055	-0.162479	0.288999	0.364732	-0.67087	-0.197988	-0.164947	-0.297267	0.0181691	-0.418323	-0.105201	-0.745865
Ssa#XM_014164143.1	Cell chromosome	Bromodomain adjacent to zinc finger domain protein 2B; BAZ2B	baz2b	1.1139	0.144077	0.611433	0.718213	0.667101	0.35486	0.0193266	0.0593605	0.422464	0.240386	0.235881	0.0459855	-0.773724	-0.399933	-1.47797	-1.27098	-0.686702	-0.055734	0.00597229	0.0260771
Ssa#XM_014166679.1	Cell chromosome	heterochromatin protein 1-binding protein 3-like (LOC106582993), X1	LOC106582993	0.168233	0.723758	0.0564052	0.162071	0.515039	0.705651	0.599586	1.00975	0.67851	0.282822	0.807945	0.622503	-0.933455	-0.800485	-0.819045	-1.2652	-0.119341	-0.604962	-0.427805	-1.36199
Ssa#XM_014167732.1	Cell chromosome	transmembrane protein 263-like (LOC106583492), X1	LOC106583492	0.805583	0.353526	0.846603	0.866949	0.561071	0.280687	0.348495	0.311796	-0.836373	0.356906	0.443998	0.265023	-0.847772	-0.0827553	-0.0590746	-0.524374	-0.313304	-0.212982	-0.2809	-2.28311
Ssa#XM_014170968.1	Cell chromosome	Condensin complex subunit 2 (Ortho_H)	LOC106585119	-0.789789	0.124281	-0.530051	-0.597797	-0.146626	-0.0151062	0.214274	0.233375	0.707908	0.225518	0.398415	0.475883	0.148255	-0.363609	-0.421853	-0.748246	0.612021	0.481281	0.459365	-0.467508
Ssa#XM_014172504.1	Cell chromosome	histone H1-like (LOC106585833)	LOC106585833	0.031299	0.814762	0.834562	0.023888	1.22153	1.73485	0.233994	-0.036692	-1.76753	0.111356	-1.1959	-0.592866	-0.10459	-0.036843	0.592627	-0.025039	-0.738144	-1.12484	0.903589	-0.880002
Ssa#XM_014182230.1	Cell chromosome	DNA (cytosine-5-)-methyltransferase 3 alpha a (OrthoDB)	dnmt8	1.0419	-0.639166	-0.683536	0.705136	-1.15652	-0.769466	-1.11691	-1.49863	-0.960596	-0.880326	-0.992426	-1.44809	1.68713	2.17822	3.67804	1.89264	0.499067	-1.08778	-0.308812	-0.139911
Ssa#XM_014190900.1	Cell chromosome	transmembrane protein 53-like (LOC106599606)	LOC106599606	1.14756	-0.270382	0.559231	0.564926	-0.0931807	-0.476282	-0.449222	-0.29984	0.991769	-0.451224	0.392943	-0.278463	-0.658337	0.471952	0.103769	0.0177884	-0.206834	-0.149738	-0.576659	-0.339782
Ssa#XM_014196706.1	Cell chromosome	Protein AATF (Ortho_H)	LOC106603273	-0.823179	-0.0710105	-0.431057	-0.827184	-0.358748	-0.323372	-0.380173	-0.0877495	0.0693111	-0.471329	0.197524	0.156556	0.511826	0.0974792	0.13516	0.340197	0.687119	0.766441	0.703458	0.108738
Ssa#XM_014197592.1	Cell chromosome	DNA (cytosine-5-)-methyltransferase 3 alpha a (OrthoDB)	dnmt3ab	0.709986	0.701672	0.634682	0.574909	0.464725	-0.0235585	0.199157	0.890479	0.454362	0.709653	0.0289306	0.370121	-0.918015	-0.258112	-0.219478	-0.876808	-0.360588	-0.837763	-0.84249	-1.40186
Ssa#XM_014198323.1	Cell chromosome	High-mobility group box 3b (OrthoDB)	hmgb1	0.0267375	0.685219	0.431656	0.0798745	0.353974	0.672971	0.710757	0.692558	-0.0357733	0.206666	0.187846	0.329597	-0.584097	-0.357591	-0.314237	-0.627798	-0.356445	-0.584254	-0.609829	-0.907837
Ssa#XM_014205995.1	Cell chromosome	MYC induced nuclear antigen-like	LOC106608197	-0.868983	-0.364542	-0.41111	-0.986547	-0.408257	-0.322235	-0.328657	-0.371524	0.0898636	-0.351563	0.238678	0.115769	0.65853	0.404247	0.257332	0.412852	0.505118	0.806465	0.640156	0.284406
Ssa#XM_014207170.1	Cell chromosome	High mobility group protein B3	LOC106608930	0.339235	0.11633	0.618731	0.468831	1.01027	0.818166	1.02235	0.544235	0.622465	0.209525	0.00775177	0.358213	-0.666398	-0.732092	-0.532294	-0.898918	-0.980047	-0.949664	-0.51366	-0.863039
Ssa#XM_014207950.1	Cell chromosome	condensin-2 complex subunit H2-like (LOC106609295), X1	LOC106609295	-1.01193	-0.0519486	-0.48205	-0.386468	-0.428313	0.0279627	0.0190085	0.0841187	0.584157	0.402727	0.394054	0.417841	0.563977	-0.481228	-0.475987	-0.40909	0.437603	0.650029	0.306908	-0.161363
Ssa#XM_014209946.1	Cell chromosome	Structural maintenance of chromosomes protein	LOC106610560	2.0352	1.54262	1.19488	2.37597	0.405543	0.169868	-0.0536839	0.736933	0.215914	-0.416035	-1.04601	-1.09452	0.416002	-0.797662	-1.19386	-0.278701	-0.17525	-1.48051	-1.25601	-1.30073
Omy#CA380266	Cell chromosome	Centrosomal protein of 97 kDa (Ortho_H)	CEP97	-0.0710574	-0.0364336	-0.0685151					0.00765332	0.284184		-0.0490246	0.0585854	-0.0468927		0.00116592	-0.0363124	-0.0433524
Omy#S50900604	Cell chromosome	Leydig cell tumor 10 kDa protein [Oncorhynchus mykiss]	null	0.2264	-0.73163	-0.10396	0.261059	-0.424821	-0.161182	0.0378338	-0.394152	0.0207128	0.252107	-0.0495734	-0.0201146	0.268888	0.173	0.14107	-0.160131	-0.0629297	0.0808545	0.0295414	0.617024
Ssa#GRASP221219231	Cell chromosome	Nonhistone chromosomal protein H6 [Oncorhynchus mykiss]	hmgn2	0.0594641	-0.67881	0.132135	0.429568	-0.0177331	-0.119989	-0.113181	-0.469087	0.52598	0.52393	0.0657743	0.281772	-0.022962	-0.278884	-0.203095	-0.535702	-0.0811168	0.298092	0.0241195	0.179722
Ssa#NM_001140070.1	Cell chromosome	Retinoblastoma binding protein 4, like (OrthoDB)	rbbp4	-0.537346	-0.460635	-0.1986	-0.00839355	-0.429392	-0.232937	-0.16787	-0.385648	0.426553	0.147709	0.0815807	0.209503	0.385561	-0.280868	-0.171213	-0.181116	0.517219	0.456899	0.552184	0.276809
Ssa#NM_001140284.1	Cell chromosome	Retinoblastoma binding protein 4, like (OrthoDB)	rbbp7	-0.390658	-0.269937	-0.192066	-0.216475	0.233564	0.22535	0.0963318	0.0560572	0.406297	0.191353	-0.249089	0.335249	0.100623	-0.572013	-0.327177	-0.110038	0.227238	0.419758	0.212557	-0.176926
Ssa#NM_001140612.1	Cell chromosome	Chromobox homolog 3a (HP1 gamma homolog, Drosophila) (OrthoDB)	cbx3	-0.689609	-0.274603	-0.123066	-0.485765	-0.0430636	-0.485597	0.139162	-0.0769186	0.436722	0.133519	0.252043	0.258648	0.262519	-0.362298	-0.117739	-0.0889766	0.30524	0.559865	0.280995	0.118916
Ssa#NM_001140626.1	Cell chromosome	Type-1 angiotensin II receptor-associated protein-like (atrap)	atrap	-0.036701	-0.138199	-0.0911017	0.211762	-0.108024	-0.0117951	-0.169413	-0.342785	0.0547757	0.39133	0.0891927	-0.0644207	0.00431744	-0.123916	-0.153978	-0.159804	0.135306	0.140481	-0.0893191	0.462294
Ssa#NM_001140998.1	Cell chromosome	centrosomal protein 97 (cep97)	cep97	-0.417796	0.0984162	-0.174476	-0.336649	0.189495	0.325465	0.256449	0.301473	0.314719	0.0890442	0.197625	0.262901	-0.101594	-0.491772	-0.53448	-0.226887	0.018236	0.128461	0.202482	-0.101116
Ssa#NM_001141210.1	Cell chromosome	Sister chromatid cohesion protein DCC1 (dcc1)	dcc1	0.238749	0.0873208	-0.0389536	0.254169	-2.58569	0.193484	-0.886271	0.0095091	0.506126	0.111094	0.567008	0.200133	0.264154	-0.485997	-0.380755	-0.344009	0.678634	0.849805	0.56894	0.192544
Ssa#NM_001141290.1	Cell chromosome	Centrosomal protein of 27 kDa (cep27)	haus2	0.435198	-0.571654	0.26985	0.566671	0.185069	-0.502987	-0.65878	-0.48366	0.901757	0.419626	0.185445	0.20165	-0.409164	-0.160059	-0.755937	-1.56506	0.303823	0.5295	0.411081	0.697641
Ssa#NM_001141505.1	Cell chromosome	apoptosis-inducing, TAF9-like domain 1 (apitd1)	apitd1	0.775363	-0.89078	0.493946	1.21609	0.0139697	-0.388878	-0.592802	-0.833266	0.428063	0.578717	0.256469	0.340756	-0.631868	0.0780711	-0.215325	-1.31717	-0.481376	0.480278	-0.0226539	0.712393
Ssa#NM_001141651.1	Cell chromosome	Ataxin 7-like 3 (OrthoDB)	at7l3	0.0956491	0.121867	0.407399	-0.0697051	0.42728	0.361104	-0.0213239	-0.540791	0.262277	0.266923	-0.0365043	-0.245024	-0.187735	-0.171992	-0.327299	-0.170602	-0.138062	-0.22953	-0.0213792	0.217447
Ssa#NM_001141685.1	Cell chromosome	SET and MYND domain containing 1a (OrthoDB)	smyd1b	-0.297908	-0.0592586	-0.106897		0.00876472	-0.00857318	0.205603	-0.030247	-0.122806		-0.0410304	0.0551525	-0.055017		-0.0209177	0.186757	0.277542	0.0813305		-0.0724929
Ssa#NM_001141816.1	Cell chromosome	Nuclear transcription factor Y subunit alpha (Ortho_H)	nfya	0.00308886	-0.0876464	0.108681	0.149639	0.234971	0.0304005	-0.108535	-0.0417627	0.764826	0.116876	0.32333	0.488324	-0.395651	-0.360989	-0.30971	-0.496726	-0.256518	0.0977749	-0.193344	-0.0670276
Ssa#NM_001146471.1	Cell chromosome	centromere protein H (cenph)	cenph	-0.20853	-0.674494	-0.0966426	0.0971992	-0.180226	-0.428382	-0.518292	-0.628291	-1.68906	0.440344	0.460617	0.7027	0.221518	-0.0755216	-0.0272088	-0.743111	0.879398	1.15645	0.677254	0.634277
Ssa#NM_001146616.1	Cell chromosome	Centromere protein M (cenpm)	cenpm	-0.0685571	-0.573881	0.321602	0.569816	0.101683	-0.184602	-0.287386	-0.199637	0.395509	0.345685	0.561847	0.245534	-0.573166	-0.187619	-0.370696	-1.3185	0.12243	0.595317	0.350639	0.153983
Ssa#NM_001146628.1	Cell chromosome	Chromatin accessibility complex protein 1 (chrc1)	chrc1	-0.201274	-0.745305	-0.185815	-0.356169	-0.141513	-0.352663	-0.189451	-0.602743	0.326895	0.263842	0.456086	-0.525279	0.282352	0.0520177	-0.0002001	-0.293652	0.220778	0.761658	0.450696	0.779743
Ssa#NM_001165285.1	Cell chromosome	Chromobox homolog 3a (HP1 gamma homolog, Drosophila) (OrthoDB)	cbx1	-0.0130454	0.167789	0.330652	0.0763032	0.542276	0.331483	0.167875	0.33536	0.390445	0.146323	0.212741	0.304595	-0.588884	-0.548472	-0.368004	-0.492187	-0.162038	-0.167933	-0.199482	-0.465801
Ssa#NM_001173801.1	Cell chromosome	TAF6-like RNA polymerase II p300/CBP-associated factor-associated factor 65 kDa subunit 6L (Ortho_H)	taf6l	-0.805691	0.19945	-0.47218	-0.704024	-0.130877	0.0321159	0.11975	0.145583	0.329364	0.0777264	0.0422773	-0.109825	0.391576	-0.405184	-0.361859	-0.113726	0.76145	0.534249	0.547184	-0.077362
Ssa#NM_001173912.1	Cell chromosome	PR domain containing 9 (prdm9)	prdm9	-0.269214	-0.115044	-0.233771		-0.0914925	-0.141047	-0.0920679	-0.101358	-0.0378603	0.0384516	-0.112543	0.0912349	0.290033	-0.226616	-0.116763	0.048742	-0.0126085	0.413782	0.452823	0.215319
Ssa#NM_001279003.1	Cell chromosome	Histone chaperone asf1-A (as1la)	as1la	-0.346684	-0.174869	-0.112226	-0.391186	-0.049399	-0.00562526	-0.378247	-0.0128336	0.454698	0.273907	0.712476	0.486498	-0.25165	-0.185375	-0.248205	-0.442663	0.120785	0.421096	0.324234	-0.194735
Ssa#NM_001279006.1	Cell chromosome	Histone deacetylase 3 (Ortho_H)	hdac3	-0.0554591							0.0967482			0.0080863	-0.025544				-0.0238314
Ssa#NM_001279011.1	Cell chromosome	Histone deacetylase 1	hda1b	0.0496557	-0.0484894	0.0293139	-0.0817404	0.281515	0.174739	0.0386402	0.192772	-0.0170999	0.162561	-0.205237	0.310318	-0.201016	-0.23879	-0.323529	-0.264003	0.0611271	0.228608	-0.0322452	-0.117103
Ssa#NM_001279013.1	Cell chromosome	Histone deacetylase 1	hdac2	0.0380868	-0.30654	-0.0621769	0.0468858	-0.0119804	-0.247185	-0.0804966	-0.353401	-0.136606	-0.34707	-0.0635485	-0.0868357	0.497131	-0.0432329	0.0514378	-0.0313323	0.0230058	0.1369	0.544397	0.432562
Ssa#NM_001279036.1	Cell chromosome	K(lysine) acetyltransferase 7 (OrthoDB)	myst2	0.124761	0.256366	-0.118109	0.0929945	0.209976	0.368687	0.474788	0.516534	0.267434	0.239053	-0.0469468	-0.0674763	-0.135687	-0.160172	-0.082213	-0.427475	-0.130601	-0.655076	-0.199817	-0.527026
Ssa#S35496513	Cell chromosome	Histone H2B type 1-A [Salmo salar]	si:ch211-190p8.2	-0.0178883	-0.00613353	0.0370553					-0.0148212			0.00486575	-0.012436		-0.00542894		0.0147868
Ssa#TC112455	Cell chromosome	Histone H1.3	null	0.0583696							-0.0356493				0.000266301			0.0169646				-0.0399512
Ssa#XM_014124088.1	Cell chromosome	Hyperpolarization activated cyclic nucleotide-gated potassium channel 3 (OrthoDB)	LOC106560798	-0.0626513	-0.0287016	0.00316225					-0.0256876			0.254333	-0.0682821		-0.0779119	0.149015	-0.071439	-0.0718376
Ssa#XM_014124484.1	Cell chromosome	Histone deacetylase 10	hdac10	-0.128798	0.412747	0.137964	0.0564646	0.324879	0.381206	0.321197	0.374039	0.271456	0.0467787	0.116137	0.111893	-0.238116	-0.455671	-0.288847	-0.449557	-0.0152054	-0.316828	-0.157806	-0.503929
Ssa#XM_014125051.1	Cell chromosome	Fanconi anemia group I protein	fanci	0.105323	0.00561876	-0.0553838	0.0563275	-0.0953023	-0.0221892	-0.011603	-0.0152216	-0.0407591	-0.0307127	0.0650554	0.0311939	0.0854909	-0.105921	-0.0743626	-0.214	0.0908644	0.109866	0.108613	0.00710196
Ssa#XM_014125371.1	Cell chromosome	KIAA2026 ortholog (kiaa2026), X1	kiaa2026	-0.348782	-0.0504793	-0.187324		-0.225234	0.0673948	0.117171	0.075016	-0.0476026	0.282231	-0.00559251	0.207406	0.076015	0.0489128	0.0605701	0.097802	-0.108835	-0.0712791	0.0565376	-0.0439282
Ssa#XM_014125664.1	Cell chromosome	Transmembrane and TPR repeat-containing protein 3 (Ortho_H)	tmtc3	0.121399	0.538623	-0.358082	0.474643	-0.281115	-0.299846	0.457294	0.475829	0.250266	-0.0266799	-0.936246	-0.538215	0.390957	-0.263033	0.124056	0.251383	0.732172	-0.516781	0.0607618	-0.657386
Ssa#XM_014125733.1	Cell chromosome	Enhancer of yellow 2 transcription factor homolog B	LOC106561613	0.0268186	-0.0208199	0.0860987		0.50431	-0.0172684	0.031767	0.0513015	-0.172539	-0.0508981	0.0273247	0.0346718	-0.0248141	-0.0552269	-0.0805401	-0.117861	-0.035641	-0.115155	0.00362002	-0.0751491
Ssa#XM_014125917.1	Cell chromosome	HMG box-containing protein 1 (Ortho_H)	hbp1	-0.232585	0.2594	0.535571	-0.0599767	0.463396	0.63985	0.538825	0.593709	0.397033	-0.243915	0.142375	-0.269463	-0.134596	-0.245021	-0.157749	0.274957	-0.626485	-0.959897	-0.396107	-0.519321
Ssa#XM_014125941.1	Cell chromosome	Hyperpolarization activated cyclic nucleotide-gated potassium channel 3 (OrthoDB)	LOC106561724	0.0284694	-0.0594524	0.00615173		-0.0471885			-0.0990026				-0.106499	-0.016269	0.129879	0.1828	0.146192	-0.0692523	-0.0958279
Ssa#XM_014125954.1	Cell chromosome	Hyperpolarization activated cyclic nucleotide-gated potassium channel 3 (OrthoDB)	LOC106561733			0.144421				0.0560743	-0.0695038			-0.0566532				-0.0515525	0.0501273			-0.0729134
Ssa#XM_014126754.1	Cell chromosome	Hyperpolarization activated cyclic nucleotide-gated potassium channel 3 (OrthoDB)	LOC106562126	0.200012	-0.0806423	-0.025871	0.053398	-0.156239	-0.144935	-0.194481	-0.145001	-0.234935		-0.131146	-0.0841919	0.035677	0.348437	0.538314	0.477711	-0.0838777	-0.0829186	-0.180885	-0.108421
Ssa#XM_014126979.1	Cell chromosome	Centromere protein T	LOC106562237	-0.642383	0.12045	-0.638115	-0.255643	-0.504642	-0.19655	-0.184565	0.587304	0.10768	-0.0339279	0.201691	0.518276	0.140453	-0.238416	-0.173975	-0.0513674	1.05501	0.105059	0.385758	-0.302096
Ssa#XM_014128007.1	Cell chromosome	H2A histone family, member Vb (OrthoDB)	LOC106562913	0.586671	-0.0770911	0.168062	0.793859	-0.191093	-0.273108	0.21529	-0.201438	0.2855	0.640947	0.612657	0.0747307	-0.309063	-0.291426	-0.835822	-1.10939	-0.228812	-0.00522196	-0.145874	0.290625
Ssa#XM_014128381.1	Cell chromosome	Histone-lysine N-methyltransferase EHMT1	LOC106563135	-0.0922792	0.411702	0.0483863	0.0217323	-0.124839	-0.0862587	0.322578	0.352189	0.260321	0.142975	0.0452941	0.0119683	-0.317146	-0.182596	-0.215064	-0.291301	0.138404	0.24466	-0.0984484	-0.59228
Ssa#XM_014128668.1	Cell chromosome	histone-lysine N-methyltransferase Smyd1-like (LOC106563251)	LOC106563251	-0.0074397	-0.0489981	0.0080067		0.171829	-0.0423048	-0.124021	0.0547677	-0.152375		0.0979408	-0.122407	0.0357714	-0.0725447	0.155339	0.109763	-0.063817	0.000490496
Ssa#XM_014128697.1	Cell chromosome	Deleted in bladder cancer protein 1 (Ortho_H)	LOC106563266	0.541999	-0.0116018	0.55799		-0.0237568	-0.12663	-0.0341022	-0.0205758	0.0225436	-0.127329	0.159409	-0.234928	-0.324819	0.074861	0.375805	-0.166694	-0.160162	-0.265836	-0.236174
Ssa#XM_014128890.1	Cell chromosome	Lysine (K)-specific demethylase 6B, b (OrthoDB)	LOC106563383	0.0795369	0.227431	-0.0611451		-0.103621	-0.00889412	0.0590148	0.205797	-0.115253	0.0407121	0.00840451	0.0152427	-0.12016	0.01166	-0.0323238	-0.0982987	0.0413908	-0.0113419	-0.138151
Ssa#XM_014129056.1	Cell chromosome	Histone acetyltransferase KAT5	LOC106563454	-0.24067	0.214228	-0.114827	-0.093123	0.140844	0.189018	0.208828	0.259064	0.354739	0.149122	0.120073	0.0414264	0.00539935	-0.478398	-0.296994	-0.270756	0.166482	-0.193983	0.00568095	-0.166159
Ssa#XM_014129454.1	Cell chromosome	High mobility group protein B3	LOC106563671	0.0400433	-0.099511	0.143948	-0.224222	0.192463	-0.0531125	-0.0315175	0.0617071	0.0881681	-0.0978794	0.86407	0.414345	-0.469223	-0.191236	-0.0410404	-0.386842	-0.372217	0.0161948	0.0374488	0.108411
Ssa#XM_014129749.1	Cell chromosome	PDS5, regulator of cohesion maintenance, homolog A (S. cerevisiae) (OrthoDB)	LOC106563847	0.60956	0.490193	-0.345202	0.359297	-0.0992054	0.168721	0.129319	0.317712	0.206586	0.0526019	-0.157334	-0.407444	0.129181	0.100081	0.283712	-0.0362914	-0.271912	-0.840893	-0.281976	-0.406714
Ssa#XM_014130316.1	Cell chromosome	Histone-arginine methyltransferase CARM1 (Ortho_H)	LOC106564271	0.155062	0.547718	0.23558	0.377592	0.32237	0.116111	0.251956	0.19499	-1.16176	0.115812	-0.0539358	0.0449956	-0.0912391	-0.101212	-0.0571727	-0.324641	-0.650508	0.0547059	0.0475718	-0.0239977
Ssa#XM_014130654.1	Cell chromosome	Histone-lysine N-methyltransferase SETD1B (Ortho_H)	setd1b	0.270293	0.374036	-0.143818	0.192023	-0.97162	-0.0108682	0.114122	0.38869	0.298615	0.390128	-0.518966	-0.332399	0.182347	0.506119	0.592764	0.197488	0.143657	-0.703021	-0.424478	-0.54511
Ssa#XM_014130679.1	Cell chromosome	centromere protein M-like (LOC106564547), X1	LOC106564547	-0.109057	-0.337623	0.170507	0.190188	0.0335369	-0.112159	-0.213481	-0.397286	0.492774	0.452346	0.628686	0.216917	-0.154959	-0.358692	-0.630461	-1.13995	0.241529	0.646868	0.208058	0.172262
Ssa#XM_014131336.1	Cell chromosome	Nucleosome-remodeling factor subunit BPTF	LOC106564864	0.610446	0.500312	0.165887	0.215685	0.0730867	-0.245809	-0.128273	0.573905	0.230786	0.382561	-0.237588	-0.204683	-0.271206	0.303126	0.241837	-0.219051	-0.0342175	-0.756536	-0.600187	-0.600076
Ssa#XM_014131689.1	Cell chromosome	Chromatin modifying protein 4C (OrthoDB)	LOC106565064	0.137885	0.1081	0.304975	0.0512191	0.207495	0.0769411	0.0992741	-0.0775516	-0.133671	0.0457931	0.0519921	0.0716051	-0.0821497	-0.0417592	-0.160308	0.00455058	-0.188576	-0.105082	-0.250151	-0.120583
Ssa#XM_014132125.1	Cell chromosome	Histone deacetylase 4 (OrthoDB)	LOC106565234	0.24348	0.00487311	0.147505		0.126315	-0.0884602	-0.0934335	-0.0309266	-0.122205	0.00670291	0.128749	0.0981474	-0.194082	-0.0370302	0.0785264	-0.225178	-0.0144742	-0.00680669	-0.0217048
Ssa#XM_014132540.1	Cell chromosome	Lysine-specific demethylase 5B	LOC106565423	0.0302338	0.5652	-0.18638	-0.268655	0.286742	0.29274	0.30043	0.644522	0.123266	-0.176017	0.318738	0.305555	-0.379853	-0.213959	-0.414876	-0.168938	0.137652	-0.357846	-0.0651931	-0.773365
Ssa#XM_014132744.1	Cell chromosome	SWI/SNF related, matrix associated, actin dependent regulator of chromatin, subfamily c, member 1a (OrthoDB)	LOC106565517	-0.481251	0.199386	-0.0966006	-0.00219155	0.177755	0.0896202	0.319767	0.306955	0.212917	0.2232	0.0915082	0.0878942	-0.132886	-0.534201	-0.466659	0.0902892	-0.0511415	0.0728955	-0.019327	-0.0879308
Ssa#XM_014132846.1	Cell chromosome	Fanconi anemia group D2 protein (Ortho_H)	fancd2	-0.895898	0.139808	-0.43425	-0.51517	-0.329023	-0.138602	-0.214454	0.0957532	0.522597	0.143301	-0.192796	0.378149	0.323894	-0.565237	-0.200133	0.0738951	0.806773	0.512365	0.630819	-0.141796
Ssa#XM_014132916.1	Cell chromosome	histone-lysine N-methyltransferase Smyd1-like (LOC106565613)	LOC106565613	0.587981	0.153237	0.399329	0.476403	0.416315	0.260005	0.142289	0.630639	-0.336561	0.0780448	0.204244	-0.0819456	-0.495274	-0.333799	0.287245	-0.181279	-0.277507	-0.417274	-0.991424	-0.520664
Ssa#XM_014133524.1	Cell chromosome	heterochromatin protein 1-binding protein 3-like (LOC106565886), X1	LOC106565886	-0.058643							0.271208				-0.195149	0.022454						-0.03987
Ssa#XM_014133571.1	Cell chromosome	Chromodomain helicase DNA binding protein 4b (OrthoDB)	LOC106565902	-0.116473		0.0069669		-0.0905805	0.0991679		-0.275869					-0.147959	0.151558	0.351034	0.0051669	0.210041	-0.193052
Ssa#XM_014134980.1	Cell chromosome	Chromatin modifying protein 4C (OrthoDB)	LOC106566692	-0.318998	-0.0364001	0.186377	-0.128771	0.0142465	0.25005	0.442401	-0.0356708	-0.271211	0.0485173	0.294044	0.146916	-0.681133	-0.270585	-0.038361	0.219249	-0.159277	-0.103727	0.119227	0.323111
Ssa#XM_014134992.1	Cell chromosome	Structural maintenance of chromosomes protein 5	smc5	-0.0463676	0.280554	-0.0456741		-0.139418	-0.00794624	-0.0584907	0.175434	0.0459029	0.0352256	0.114607	0.14894	-0.163337	-0.310758	-0.212206	-0.134746	0.069624	0.0437281	0.316212	-0.111284
Ssa#XM_014135214.1	Cell chromosome	DNA (cytosine-5-)-methyltransferase 3 alpha a (OrthoDB)	dnmt3bb.1	-0.187355	0.103078			-0.0102482	0.0421183	0.0425632	0.12732	-0.00784054		-0.0301549	0.0731848	-0.0349135			-0.0866312	0.0069449	0.0276776	-0.0657422
Ssa#XM_014135450.1	Cell chromosome	Histone deacetylase 4 (OrthoDB)	LOC106566895	-0.470428	0.417216	-0.096918	-0.367029	-0.311693	0.0796271	0.0722802	0.252675	-0.0646496	0.0281242	0.108603	0.0908891	0.0568718	0.0544539	-0.176376	0.0349873	0.247332	-0.146173	0.116618	0.073588
Ssa#XM_014135833.1	Cell chromosome	Structural maintenance of chromosomes 1A (OrthoDB)	LOC106567029	-0.083871	-0.226689	-0.435361	0.361805	-0.251686	-0.428351	-0.0949561	0.0901921	0.44587	0.394531	-0.567221	-0.220257	0.56685	0.32973	0.330239	0.240476	0.0578975	-0.363816	0.0917411	-0.237125
Ssa#XM_014135922.1	Cell chromosome	Chromobox homolog 5 (HP1 alpha homolog_ Drosophila) - Ident 66	LOC106567067	0.421315	0.16803	0.380399	0.542199	0.0760142	0.136369	-0.0625656	-0.190755	0.179143	0.11129	-0.0218278	0.138267	-0.0547082	-0.463928	-0.489583	-0.590469	0.213345	-0.00524181	-0.22878	-0.258515
Ssa#XM_014135934.1	Cell chromosome	uncharacterized LOC106567072 (LOC106567072), X1	LOC106567072	-0.476422	-0.489732	-0.00264735	-0.515122	-0.0226672	-0.00110735	-0.0631717	-0.17236	0.0477638	0.0671438	0.231948	0.410233	-0.187539	0.10665	0.290449	0.024848	-0.217678	0.311273	0.321812	0.336329
Ssa#XM_014136221.1	Cell chromosome	Lysine-specific demethylase 5B	LOC106567205	0.204217	0.452657	-0.159475	0.177882	0.303634	0.340353	0.515061	0.586231	0.309691	0.27466	-0.0440548	0.0488956	-0.204164	-0.414876	-0.252531	-0.0591098	-0.116738	-0.793622	-0.380491	-0.788227
Ssa#XM_014136284.1	Cell chromosome	Lysine-specific demethylase 5D (Ortho_H)	LOC106567237	0.156217	-0.0426928	-0.0360638		-0.0503027		-0.00463752	-0.0138114	0.280378	-0.0730542	-0.0241775	0.0278879	0.202079	-0.0640798	-0.0735117	-0.207857	-0.0895655	-0.136275	0.149468
Ssa#XM_014136517.1	Cell chromosome	zinc finger protein 175-like (LOC106567364), X1	LOC106567364	-0.323979	0.426719	-0.026125	-0.140746	0.147215	0.215564	0.38779	0.553053	0.0720475	0.14795	-0.0482191	0.179944	-0.144837	-0.50882	-0.496563	-0.387507	0.0775277	-0.15607	0.11075	-0.0856915
Ssa#XM_014136743.1	Cell chromosome	uncharacterized LOC106567469 (LOC106567469)	LOC106567469	0.233248	0.00221193	0.276476		0.160389	-0.0789036	-0.0218826	0.0921321	-0.0827456	0.0627887	-0.0397016	0.0915551	-0.173154	0.0879451	-0.163309	-0.249023	-0.115566	0.00924603	-0.146188	0.0544799
Ssa#XM_014136754.1	Cell chromosome	Histone-lysine N-methyltransferase EHMT1	LOC106567479	-0.111709	0.238019	-0.0763216	-0.352473	0.0777378	0.0562708	0.173747	0.387363	0.338724	0.322315	0.0651098	-0.122951	-0.139193	-0.24704	-0.0216895	-0.357382	0.121961	-0.0575284	-0.00560826	-0.289351
Ssa#XM_014136888.1	Cell chromosome	PHD finger protein 15, isoform CRA_d; Protein Jade	LOC106567530	-0.0301932							-0.178241	0.148782			-0.073925	-0.0140108	0.0240982	-0.107755	-0.0316068	0.428321		-0.165469
Ssa#XM_014137102.1	Cell chromosome	H3 histone, family 3A (OrthoDB)	LOC106567593	-0.571982	1.06536	-0.0335874	-0.874043	0.328894	0.63576	0.642063	1.15901	0.116953	-0.0986324	0.282072	0.0543038	-0.0776434	-0.315592	-0.407587	-0.0242264	0.054583	-0.48834	-0.250513	-1.19686
Ssa#XM_014137158.1	Cell chromosome	HMG box transcription factor BBX	LOC106567634	-0.121182	-0.00598434			0.921269			-0.0191784			-0.113927	-0.0631151	-0.107164	-0.0924057	-0.168204	-0.0893755		-0.101957	-0.0387769
Ssa#XM_014137170.1	Cell chromosome	H2A histone family, member X (OrthoDB)	LOC106567640	0.741813	-0.666321	0.180145	0.815685	0.318625	-0.00536105	-0.49257	-0.23139	0.963356	-0.317159	0.659553	-0.050978	-0.760849	-0.593911	-0.267277	-0.670821	0.050598	0.447198	0.164515	-0.28485
Ssa#XM_014137543.1	Cell chromosome	Probable global transcription activator SNF2L1	LOC106567799	-0.482955	0.583861	0.0754516	0.0134969	0.411849	0.491655	0.340688	0.672214	0.525275	0.069808	-0.16331	-0.180846	0.00643245	-0.522321	-0.20468	-0.361971	-0.138505	-0.4508	-0.140729	-0.54461
Ssa#XM_014137544.1	Cell chromosome	Probable global transcription activator SNF2L1	LOC106567799	-0.00506859	-0.0259555						0.104288			-0.0466453	-0.0205454			-0.00607319
Ssa#XM_014138212.1	Cell chromosome	proteoglycan 4-like (LOC106568143), X1	LOC106568143								0.00074115										-0.00074115
Ssa#XM_014138369.1	Cell chromosome	Histone-lysine N-methyltransferase SETD1B (Ortho_H)	LOC106568221	0.476093	0.13002	-0.01036	0.347115	0.100706	-0.0169942	0.110594	0.117019	-0.616237	0.407293	-0.415748	-0.19901	-0.667679	0.785256	0.82154	0.528386	-0.977053	-0.527976	-0.28252	-0.110443
Ssa#XM_014138841.1	Cell chromosome	Hyperpolarization activated cyclic nucleotide-gated potassium channel 3 (OrthoDB)	LOC106568474	0.0475343							-0.0475343
Ssa#XM_014138939.1	Cell chromosome	Hyperpolarization activated cyclic nucleotide-gated potassium channel 3 (OrthoDB)	LOC106568517	-0.142249	0.192562	-0.163499		-0.109083			-0.0404503	0.334003		-0.0381134		0.149475	-0.153622	0.248701	-0.165948	-0.111779
Ssa#XM_014138992.1	Cell chromosome	Intraflagellar transport protein 74 homolog	ift74	0.642057	0.0916377	0.255801	0.661881	0.15925	0.0474697	-0.0351012	-0.20782	0.108127	-0.155557	-0.206288	-0.0513918	-0.335047	0.139429	0.0552817	-0.0747838	0.0220474	-0.439416	-0.479442	-0.198131
Ssa#XM_014139561.1	Cell chromosome	Enhancer of polycomb homolog 1	LOC106568843	0.00683152	0.02291	0.0283437		0.0712331	-0.00111078	0.0233573	0.00986272	-0.0995794	0.0138364	0.00531002	-0.0344258	0.667982	-0.0967343	-0.185715	-0.19835	-0.131089	-0.0776199	0.0138827	-0.0389272
Ssa#XM_014139626.1	Cell chromosome	thymocyte selection-associated high mobility group box protein TOX-like (LOC106568871), X1	LOC106568871	-0.343005							-0.4906	0.84902			-0.400336	-0.352823				1.1017		-0.363955
Ssa#XM_014140028.1	Cell chromosome	centromere protein L-like (LOC106569070)	LOC106569070	-0.257626	-0.766912	-0.247585	-0.368268	-0.318935	-0.210986	-0.243196	-0.429198	0.225035	0.103254	0.281116	0.253964	0.194469	0.168902	0.142208	-0.168969	0.188476	0.486164	0.490976	0.47711
Ssa#XM_014140144.1	Cell chromosome	RING finger protein 11	LOC106569135	0.76501	0.0745009	0.196318	0.70704	0.266574	0.13172	-0.0495996	0.0281205	-0.686915	0.159774	-0.0382866	0.0453227	-0.129174	0.12739	0.118957	0.0447399	-1.15775	-0.199949	-0.266513	-0.137277
Ssa#XM_014140290.1	Cell chromosome	Histone-lysine N-methyltransferase MLL3	LOC106569192	-0.0334721	0.337152	0.143178	-0.0386504	-0.0202883	0.0198415	-0.471965	0.180877	0.0831877	0.211522	-0.183714	-0.166665	-0.0239301	0.176179	0.144115	0.0221994	-0.117675	-0.283036	-0.252185	0.273333
Ssa#XM_014140498.1	Cell chromosome	H2A histone family, member Vb (OrthoDB)	LOC106569296	0.181955	-0.238904	0.226363	0.0922961	-0.0321825	-0.0161741	-0.197473	-0.119841	0.324516	0.334032	0.76689	0.472313	-0.330434	-0.0986993	-0.37972	-0.665945	-0.127395	0.0915981	0.00773696	-0.290933
Ssa#XM_014140916.1	Cell chromosome	Tousled-like kinase 2 (OrthoDB)	LOC106569507	-0.109226	-0.0823408	-0.0390733		-0.137052	-0.0331854	0.0589158	-0.0218054	0.159476	-0.0290129	0.0576879	0.065292	0.49259	-0.155117	-0.151779	-0.14685	-0.00448632	0.00591212	0.0700539
Ssa#XM_014141001.1	Cell chromosome	Hyperpolarization activated cyclic nucleotide-gated potassium channel 3 (OrthoDB)	LOC106569543	0.00153853							0.0606911				0.0373971			-0.050051	-0.0495758
Ssa#XM_014141399.1	Cell chromosome	Enhancer of yellow 2 transcription factor homolog B	LOC106569781	0.663589	-0.296704	0.630359	0.705105	0.350489	-0.0970814	-0.31463	-0.2393	0.223618	0.233409	0.306846	0.273384	-0.673758	-0.129646	-0.234015	-0.946322	-0.265503	0.0565749	-0.330932	0.0845199
Ssa#XM_014141714.1	Cell chromosome	histone H3-like centromeric protein A (LOC106569940), X1	LOC106569940	-0.0603879	-0.741292	-0.190379	0.0368228	-0.355833	-0.176434	-0.00874227	-0.336477	0.673763	0.531728	0.480562	0.405789	-0.18976	0.0591552	0.139463	-0.706262	-0.313193	0.155837	0.287283	0.308351
Ssa#XM_014141990.1	Cell chromosome	Euchromatic histone-lysine N-methyltransferase 1b (OrthoDB)	LOC100380769	-0.587665	0.337453	-0.279201	-0.439898	-0.0408639	0.169873	0.351373	0.427536	0.147029	0.131665	-0.0435693	-0.015537	-0.01207	-0.418682	-0.337039	0.0916384	0.215535	0.217975	0.205287	-0.120845
Ssa#XM_014143191.1	Cell chromosome	Telomerase reverse transcriptase (Ortho_H)	tert	0.0412128	-0.130947	0.00897316		-0.0848425	-0.0355456		-0.102002	0.0153554	0.0513061	-0.11225	-0.0102381	0.0897375	0.0324332	0.10493	-0.197105	0.275913	0.0530666
Ssa#XM_014143204.1	Cell chromosome	Retinoblastoma binding protein 4, like (OrthoDB)	LOC106570721	-0.893311	0.00701229	-0.0427889	-0.594197	0.0885769	0.129326	0.357547	0.0450147	-0.0178817	-0.245536	0.229477	-0.573599	0.245809	0.404169	0.486259	0.481873	-0.518317	-0.341506	0.679105	0.0729643
Ssa#XM_014143354.1	Cell chromosome	H2A histone family, member Vb (OrthoDB)	LOC106570811	0.412098	0.297568	0.187933	0.422473	0.281182	0.0496348	0.00312613	0.144233	0.20274	-0.0169932	-0.238433	-0.0108902	-0.411701	-0.287867	-0.174078	-0.567348	0.124654	-0.122182	-0.0197139	-0.276433
Ssa#XM_014143600.1	Cell chromosome	DNA (cytosine-5-)-methyltransferase 3 alpha a (OrthoDB)	dnmt8	0.0914669	0.0401995	0.00359418		-0.103671	0.0329458	0.0830399	0.33821	-0.0867704	0.00647348	0.0521482	0.14706		-0.161805	-0.184569	-0.116039	-0.101629	-0.101307	0.0606521
Ssa#XM_014144975.1	Cell chromosome	MYC induced nuclear antigen-like	LOC106571660	-0.779604	-0.143969	-0.179589	-0.617505	-0.257234	-0.244503	-0.384298	-0.317187	0.190791	-0.207725	0.151557	0.0890916	0.361549	0.158246	-0.00585271	0.116837	0.561136	0.650447	0.748538	0.109268
Ssa#XM_014146101.1	Cell chromosome	regulator of telomere elongation helicase 1 (rtel1), X1	rtel1	-0.474467	-0.0834318	-0.267502	-0.209273	1.16912	0.0545368	-0.107304	0.0466448	-0.268167	-0.00719631	-0.103345	-0.0113836	-0.108656	-0.39479	-0.246301	-0.237638	0.394368	0.41657	0.319336	0.118883
Ssa#XM_014146292.1	Cell chromosome	DNA (cytosine-5-)-methyltransferase 3 alpha a (OrthoDB)	dnmt3bb.1	-0.485667	-0.0196787	-0.223847		-0.226578	-0.233225	-0.145307	-0.00541594	-0.37715	-0.0278841	-0.0102035	0.0680867	-0.358728	0.125405	-0.053166	0.512604	0.647983	0.532564	0.321418	-0.0412062
Ssa#XM_014146443.1	Cell chromosome	histone deacetylase 7-like (LOC106572365), X10	LOC106572365	0.567154	0.0800525	0.130725	0.55902	0.14872	0.138766	0.187459	0.161415	-0.260717	-0.101155	-0.185517	0.0130118	-0.0940785	-0.0705802	-0.23094	-0.329799	-0.303107	-0.171704	-0.210568	-0.0281509
Ssa#XM_014146675.1	Cell chromosome	DNA (cytosine-5-)-methyltransferase 3 alpha a (OrthoDB)	dnmt3ba	0.0490276	-0.0293849	-0.162433		-0.13938	-0.132493	0.0500326	-0.121662	-0.112416	-0.0322917	-0.0268502	0.0280333	0.267786	0.0436748	-0.0103124	-0.0284553	0.175545	0.107322	0.0688165	0.00543971
Ssa#XM_014146903.1	Cell chromosome	Chromobox homolog 5 (HP1 alpha homolog_ Drosophila) - Ident 66	LOC106572586	-0.56574	0.133954	-0.279227	-0.41411	-0.437236	-0.193352	-0.0507435	-0.0555651	0.215642	-0.0528468	0.0872484	0.231078	0.335607	0.0240176	0.156648	-0.0114762	0.316164	0.249641	0.347247	-0.0369505
Ssa#XM_014147046.1	Cell chromosome	Histone-lysine N-methyltransferase MLL2	LOC106572669	0.536316	0.0624745	0.0564535	0.365318	-0.0265673	-0.304437	0.217277	0.310419	0.375155	0.492337	-0.762567	-0.597768	0.454123	0.386404	0.387674	0.156832	0.126723	-0.806558	-0.767361	-0.662256
Ssa#XM_014147116.1	Cell chromosome	Histone lysine demethylase PHF8 (Ortho_H)	LOC106572710	-0.00471539	0.0738578	0.0921227		0.103183	-0.0189066	0.0886137	0.162243	-0.105888	-0.0789706	-0.0187771	-0.0100128	-0.101893	-0.141079	-0.0654608	0.0777663	-0.0230098	-0.105296	0.0762237
Ssa#XM_014147143.1	Cell chromosome	Structural maintenance of chromosomes 1A (OrthoDB)	LOC106572714	-0.305215	0.0254807	-0.369142	-0.0251004	-0.216645	0.0472216	0.00278393	0.205423	0.114612	0.31477	0.356574	0.199652	0.11753	0.0120583	-0.0416012	-0.310737	0.196262	-0.0440259	0.0130437	-0.292944
Ssa#XM_014147511.1	Cell chromosome	Sister chromatid cohesion protein DCC1 (dcc1)	dcc1	0.0457721	-0.144923	-0.228816	-0.167595	-0.230084	0.00336427	-0.093769	-0.083859	-0.0572895	0.00876547	0.00163877	0.00977613	0.988906	-0.249432	-0.207667	-0.182776	0.0678892	0.178266	0.165438	0.176395
Ssa#XM_014147659.1	Cell chromosome	HMG box-containing protein 1 (Ortho_H)	LOC106573037	-0.0300386	-0.0230543	0.106767		0.107546	0.0917694	0.174893	0.0907354	-0.136506	0.0348862	0.0824664	0.135006	-0.219967	-0.0554692	-0.138426	0.0392318	-0.11959	-0.047246	-0.0296067	-0.0634012
Ssa#XM_014147774.1	Cell chromosome	sister chromatid cohesion protein DCC1-like (LOC106573084)	LOC106573084	-0.327481	-0.268442	-0.29257	-0.131016	-0.42366	-0.072318	-0.185693	-0.151935	0.629137	0.107371	0.366927	0.095603	0.385158	-0.45118	-0.597606	-0.378278	0.265452	0.701628	0.404738	0.324166
Ssa#XM_014147826.1	Cell chromosome	chromobox protein homolog 3-like (LOC106573104), X1	LOC106573104	0.0928801	-0.00432165	-0.0747167		-0.0295253			-0.00102175			-0.0502665		-0.0220412		-0.00771585	0.140713	-0.0491708	0.00923225	-0.00404545
Ssa#XM_014148808.1	Cell chromosome	Hyperpolarization activated cyclic nucleotide-gated potassium channel 3 (OrthoDB)	LOC106573610	0.155593	-0.156436	-0.0497503		-0.203116		-0.00585931	-0.175825	-0.208962		0.0731912	-0.141376	0.0149422	0.276234	0.328613	0.445087	-0.0782699	-0.199752	-0.0743158
Ssa#XM_014149937.1	Cell chromosome	Bromodomain adjacent to zinc finger domain protein	LOC106574231	-0.290134	0.290554	-0.265661		-0.265759	-0.0395554	0.165106	0.509112	-0.127747	-0.0420924	-0.137474	-0.0878016	0.00899503	0.296188	0.179487	0.310459	-0.0148291	-0.308159	0.154259	-0.334942
Ssa#XM_014150103.1	Cell chromosome	potassium/sodium hyperpolarization-activated cyclic nucleotide-gated channel 3-like (LOC106574299)	LOC106574299	-0.0190998	-0.0385673						-0.0440366			-0.0278145	-0.0460703	0.0826282		0.0489258	0.0440346
Ssa#XM_014150613.1	Cell chromosome	Testis-specific gene 10 protein	LOC106574623	0.0931001	-0.0347146	-0.0300302					-0.0402186			-0.0237153				-0.0190128	-0.0137943			0.0683856
Ssa#XM_014150681.1	Cell chromosome	Regulator of chromosome condensation (RCC1) (OrthoDB)	LOC106574681	0.0109853	-0.0969	-0.0125912				0.0677091	0.0110084	0.0790328	0.0751185	-0.03689	0.0183936	-0.0769769	0.062201	-0.0350845	0.00242104	0.000838744	-0.021006	-0.0482604
Ssa#XM_014150754.1	Cell chromosome	Lysine-specific demethylase 6A (Ortho_H)	LOC106574735	0.17527	0.280058	-0.138163	-0.241903	-0.271893	-0.164879	-0.0139699	-0.0866324	-0.202032	-0.0323949	-0.158622	-0.253497	0.312914	0.386952	0.7148	0.588878	-0.117499	-0.315813	-0.288275	-0.173292
Ssa#XM_014151028.1	Cell chromosome	Histone deacetylase 8 (OrthoDB)	LOC106574897	-0.00872318	0.00449402	-0.0322997		-0.077954		-0.0664742	-0.0865396				-0.0526368	0.000290816	0.0424925	0.218285	0.0866386	-0.111745	0.152141	-0.0679689
Ssa#XM_014151032.1	Cell chromosome	Retinoblastoma binding protein 4, like (OrthoDB)	LOC106574901	-0.725355	0.0221445	-0.0542708	-0.919144	0.104122	0.312294	0.154347	0.0767327	0.355299	-0.0321676	0.501083	0.255648	0.225467	-0.392073	-0.179785	-0.125443	0.06743	0.29243	0.197267	-0.136019
Ssa#XM_014151091.1	Cell chromosome	Histone-lysine N-methyltransferase SETDB1 (Ortho_H)	LOC106574954	0.0370816	0.539108	-0.123831	-0.231302	0.163575	0.241683	0.510992	0.47522	-1.6636	0.179645	0.226106	0.326379	-0.0433768	-0.323368	-0.391468	-0.196723	0.414317	0.0795411	0.0712507	-0.291227
Ssa#XM_014151400.1	Cell chromosome	Bromodomain adjacent to zinc finger domain protein	LOC106575161	0.431388	0.661338	0.0614839	0.0828257	-0.0322211	0.0490887	0.381359	0.455919	0.239713	0.108671	-0.506132	-0.492213	0.307038	0.389761	0.24083	0.254019	-0.169334	-1.02568	-0.489009	-0.94885
Ssa#XM_014151521.1	Cell chromosome	Protein tyrosine phosphatase, non-receptor type 4, b (OrthoDB)	LOC106575192	0.565401	0.472104	0.363011	0.125024	-0.847716	-0.0839709	-0.108307	0.167175	-0.314077	0.52917	-0.206324	-0.00240268	-0.399102	0.610461	0.350622	-0.0405829	-0.0619425	-0.3706	-0.412714	-0.335222
Ssa#XM_014152027.1	Cell chromosome	Regulator of chromosome condensation (RCC1) (OrthoDB)	LOC106575507	-0.119955	-0.255538	-0.250458		-0.128559	-0.0156877	0.584228	-0.0617594	0.0512538	0.104064	0.167301	0.127303	-0.248483	-0.230686	0.140796	-0.11351	0.0510139	-0.0280155	0.330191	-0.103495
Ssa#XM_014152231.1	Cell chromosome	Histone deacetylase 4 (OrthoDB)	LOC106575618	-0.30757	-0.426119	-0.458028	-0.00941955	-0.460506	-0.31773	-0.171276	-0.479206	3.72702	-0.240535	-0.483579	-0.404639	-0.0787086	-0.392824	-0.630676	-0.186113	2.36996	-0.39512	-0.371989	-0.282958
Ssa#XM_014152237.1	Cell chromosome	late histone H2A.2.2-like (LOC106575627)	LOC106575627	-0.28899	-0.0713873	0.0547388		-0.0416451			-0.15251			-0.0649671	-0.0157808	0.425026	-0.0817752	-0.136325	-0.139403	0.513021
Ssa#XM_014152255.1	Cell chromosome	Histone deacetylase 4 (OrthoDB)	LOC106575641	0.0340111							-0.00462999				0.00794961			-0.0384825	0.00115181
Ssa#XM_014152257.1	Cell chromosome	late histone H2A.2.2-like (LOC106575642)	LOC106575642	-0.185985										0.0961018	0.187438			-0.116195	0.0186408
Ssa#XM_014152660.1	Cell chromosome	Condensin complex subunit 1 (Ortho_H)	ncapd2	0.278535	-0.148815	0.242535	-0.128616	-0.0372579	-0.106988	-0.0822296	0.0572216	0.0539866	0.03516	0.270031	0.331285	-0.0677016	-0.387685	-0.332344	-0.43574	0.0435268	0.0286274	0.130883	0.25559
Ssa#XM_014152718.1	Cell chromosome	Lysine-specific demethylase 5A	null	-0.0522482	-0.0184635			-0.00708632		0.0125967	0.101888			-0.0316485	0.0261083		-0.06107		0.0473922	-0.0248732	-0.0516975	0.0591026
Ssa#XM_014153408.1	Cell chromosome	condensin complex subunit 1-like (LOC106576306)	LOC106576306	-0.0724357							0.0932169				-0.00731633				-0.0134648
Ssa#XM_014154595.1	Cell chromosome	E3 ubiquitin-protein ligase FANCL (EC 6.3.2.-) (Ortho_H)	fancl	0.192669	0.00960843	-0.0141792	0.158952	-0.0140203	0.178442	-0.125893	0.146986	0.149318	0.183785	0.0930265	0.0822945	-0.171444	-0.234499	-0.251209	-0.562238	0.00987123	0.0185445	0.150758	-0.000767975
Ssa#XM_014155778.1	Cell chromosome	H2A histone family, member Vb (OrthoDB)	LOC106577590	0.518145	-0.780913	0.0753608	0.656805	-0.293819	-0.413006	-0.484458	-0.904044	-0.384468	0.365235	0.315055	0.275701	0.190884	0.179011	0.061197	-0.264191	-1.07262	0.835962	0.335361	0.788793
Ssa#XM_014155954.1	Cell chromosome	Chromodomain helicase DNA binding protein 4b (OrthoDB)	chd3	0.105757	0.0263474					-0.0134591	-0.0600993	-0.0712792		-0.0385248	-0.036381	-0.074487	0.0220646	-0.0314082	0.0105739	-0.0590857		0.219982
Ssa#XM_014156113.1	Cell chromosome	Lysine (K)-specific demethylase 6B, b (OrthoDB)	LOC106577775	-0.00376344							0.00092086						0.00453956		-0.00268194			0.00098496
Ssa#XM_014156625.1	Cell chromosome	Phosphorylase b kinase regulatory subunit alpha, l	LOC106578056	-0.264355	0.317576	-0.0181899	-0.219877	0.1153	0.141157	0.235516	0.394061	0.194301	0.163378	-0.227968	0.24175	-0.027474	-0.174285	0.0686846	0.111422	-0.15632	-0.392461	-0.128874	-0.373335
Ssa#XM_014156836.1	Cell chromosome	Anaphase-promoting complex subunit 10	anapc10	0.244259	-0.619856	-0.0078412	0.327506	-0.0712749	-0.357869	-0.121993	-0.654203	0.2175	0.0756518	0.265746	0.290627	0.0658378	-0.0516951	0.0038497	-0.351674	0.0830438	0.120464	-0.0082304	0.550154
Ssa#XM_014156881.1	Cell chromosome	high mobility group protein B2-like (LOC106578231)	LOC106578231		0.0404673	-0.0513387				0.0379562	0.253218	-0.0576326	-0.00366577	-0.07237	0.0300467	-0.0361092	-0.0479049	-0.0524404	0.191537	-0.0130119	-0.104839	-0.113913
Ssa#XM_014156922.1	Cell chromosome	H3 histone, family 3A (OrthoDB)	LOC106578262	0.412813	-0.097706	0.286344	0.534805	0.606576	0.131934	-0.162491	-0.180805	0.295835	-0.138849	0.458593	0.298555	-0.654227	-0.0571414	-0.0020623	-0.650774	-0.725609	-0.163331	-0.0356268	-0.156829
Ssa#XM_014156993.1	Cell chromosome	histone acetyltransferase KAT7-like (LOC106578309), X1	LOC106578309	-0.214198	0.287556	-0.101522	-0.232283	0.193197	0.212716	0.209016	0.394156	0.2534	0.0271163	0.152445	0.0267861	-0.0572275	-0.262918	-0.237878	-0.214792	-0.0156117	-0.247106	0.0485094	-0.221368
Ssa#XM_014157133.1	Cell chromosome	Enhancer of zeste homolog 2 (Drosophila) (OrthoDB)	ezh2	-0.293307	0.305323	-0.395322	-0.46559	-0.109209	0.179943	0.0055022	0.167676	0.483715	0.378673	0.25036	0.272788	-0.0302251	-0.29449	-0.361207	-0.25496	0.423662	0.0459127	0.0841984	-0.393451
Ssa#XM_014158110.1	Cell chromosome	H3 histone, family 3A (OrthoDB)	LOC106578873	-0.369748	-0.145202	-0.060994	-0.139073	-0.0102006	-0.264517	0.0700479	-0.197172	0.432168	0.27155	0.295609	0.613833	0.0139235	-0.150713	-0.221488	-0.305452	0.0324491	0.235233	-0.088693	-0.0115606
Ssa#XM_014158643.1	Cell chromosome	Ataxin 7-like 3 (OrthoDB)	LOC106579095	0.560829	-0.0784504	0.65365	0.583465	0.662789	0.328824	0.0370472	0.100955	-1.50137	0.432756	0.460382	0.445221	-0.494584	-0.167052	-0.455525	-0.689237	-1.68155	0.363678	-0.0102254	0.448399
Ssa#XM_014158753.1	Cell chromosome	Tousled-like kinase 2 (OrthoDB)	LOC106579150	-0.115145	0.132186	-0.0698805		-0.120961	0.0597194	0.110652	0.235236	-0.170767	-0.0816473	0.0911612	0.17776	-0.0983996	-0.174907	-0.185805	-0.0706486	0.0817802	0.0917492	0.152535	-0.0446189
Ssa#XM_014158930.1	Cell chromosome	H3 histone, family 3A (OrthoDB)	LOC106579227	-0.485348	-0.739461	-0.414741	0.175544	-0.179883	-0.565284	-0.181659	-0.729067	0.435482	0.130272	-0.285084	0.125295	0.467316	0.0349416	0.198409	0.417951	0.231437	0.571089	0.196615	0.596168
Ssa#XM_014159025.1	Cell chromosome	histone acetyltransferase KAT7-like (LOC106579267), X1	LOC106579267	-0.49118	0.153589	-0.274354	-0.331175	0.109338	0.368796	0.0252153	0.210325	0.106038	0.0590116	-0.266801	0.0194	0.149216	-0.0858789	-0.214958	0.0821539	0.127945	-0.00366615	0.361676	-0.104685
Ssa#XM_014159658.1	Cell chromosome	Histone-lysine N-methyltransferase MLL3	LOC106579599	-0.0456869	0.07677		0.00640355				0.0280753	0.214612		-0.0476316	-0.0489725	0.105407		-0.109658	-0.111725	0.0191515		-0.086746
Ssa#XM_014160184.1	Cell chromosome	Kelch-like protein 22 (Ortho_H)	klhl22	0.230039	0.362306	0.614913	0.155207	0.506301	0.319138	0.115166	0.381093	0.152845	0.0506429	0.398555	0.0478049	-0.652526	-0.572398	-0.484028	-0.677619	-0.0911186	-0.138667	-0.244466	-0.473186
Ssa#XM_014160288.1	Cell chromosome	E1A-binding protein p400	LOC106579917	-0.43931	0.427046	-0.274925	-0.0633942	0.0181017	0.0229329	0.261693	0.759198	0.275192	0.387047	-0.24186	-0.0418987	0.221653	-0.46863	-0.148063	-0.205291	0.0116799	-0.20901	-0.0528241	-0.239333
Ssa#XM_014161617.1	Cell chromosome	histone acetyltransferase KAT6A-like (LOC106580491), X1	LOC106580491	0.730891	0.601027	0.042655	0.350583	-0.0729643	-0.166241	-0.00481983	0.51529	0.0521808	0.181881	-0.412082	-0.646634	0.191417	0.585529	0.549828	0.213726	-0.0604291	-1.02855	-0.731981	-0.891303
Ssa#XM_014161663.1	Cell chromosome	Condensin complex subunit 2 (Ortho_H)	LOC106580510	0.567179	-0.00674041	-0.0445719	-0.135783	0.0588586	0.0510476	-0.0165393	0.073133	-0.146303	-0.106502	0.0269964	-0.00933773	0.17921	0.00367558	0.0180086	-0.199084	-0.104491	0.0310646	-0.117533	-0.122292
Ssa#XM_014161919.1	Cell chromosome	High-mobility group box 3b (OrthoDB)	LOC106580642	0.30583	-0.0220073	0.351731	0.226576	0.543658	0.322551	0.056146	0.16433	0.344169	0.177049	0.282732	0.447249	-0.523534	-0.500881	-0.349562	-0.499192	-0.492915	-0.309572	-0.162664	-0.361692
Ssa#XM_014162319.1	Cell chromosome	H3 histone, family 3A (OrthoDB)	LOC106580840	-0.612076	-0.270116	-0.0721968	-0.464205	-0.0470308	-0.316833	-0.305321	-0.361895	0.645277	0.215444	0.556253	-0.0707378	0.0281996	-0.0357858	-0.250911	-0.366128	0.601557	0.618842	0.343233	0.164428
Ssa#XM_014162321.1	Cell chromosome	H3 histone, family 3A (OrthoDB)	LOC106580841	-0.55002	-0.120253	-0.0631186	-0.377975	-0.122585	0.0239986	0.101091	-0.229711	0.295865	0.0538966	0.274609	0.229782	0.251925	-0.254136	-0.146777	-0.0933347	0.112775	0.243151	0.239222	0.131591
Ssa#XM_014162562.1	Cell chromosome	Structural maintenance of chromosomes protein 4 (Ortho_H)	LOC106580963	-0.560553	0.157477	-0.47192	-0.452245	-0.213103	0.167946	0.249616	0.346064	0.26767	0.322134	0.164349	0.216726	0.486418	-0.334237	-0.255268	-0.141632	0.401033	-0.102224	0.379629	-0.627873
Ssa#XM_014162638.1	Cell chromosome	Fanconi anemia group J protein (Ortho_H)	brip1	-0.504898	0.0778516	-0.253269		-0.183032	-0.0299786	-0.0922447	0.166163	0.114613	0.0643223	0.318476	0.368076	-0.190746	-0.206226	-0.384492	-0.338478	0.516894	0.474766	0.140642	-0.0584336
Ssa#XM_014162852.1	Cell chromosome	SWI/SNF related, matrix associated, actin dependent regulator of chromatin, subfamily c, member 1a (OrthoDB)	LOC106581105	-0.386884	1.20246	-0.773245	-0.473349	-0.23959	0.106744	0.466293	0.978581	0.258571	-0.206805	-0.112313	-0.0921243	0.268975	-0.360031	-0.283515	0.189802	0.717515	-0.38071	0.0173362	-0.897704
Ssa#XM_014162943.1	Cell chromosome	Beta-secretase 2	LOC106581128	0.346362	-0.327627	0.262836	-0.0502958	0.302092	0.160303	-0.0756574	-0.0565431	-0.399519	-0.376859	-0.213216	-0.112623	0.144107	0.290954	0.242393	0.0523064	-0.0900276	-0.166285	0.0617324	0.00556242
Ssa#XM_014163682.1	Cell chromosome	Regulator of chromosome condensation (RCC1) (OrthoDB)	RCC1	0.600903	-0.112285	0.294846	0.159227	0.877791	-0.0420594	-0.0232526	-0.0611458	-0.0630021	0.153712	0.106191	0.141703	-0.446294	-0.251787	-0.488939	-0.436312	-0.317385	-0.0445732	-0.0595148	0.0121746
Ssa#XM_014164054.1	Cell chromosome	Histone acetyltransferase type B catalytic subunit (Ortho_H)	LOC106581768	-0.469801	-0.275788	-0.0535881	-0.511779	-0.225357	-0.0560183	-0.0127885	-0.0409761	-0.0228595	-0.139948	0.199908	0.26571	0.189949	-0.203157	-0.00103791	0.307194	-0.36082	0.296468	0.603556	0.511135
Ssa#XM_014164057.1	Cell chromosome	Tousled-like kinase 2 (OrthoDB)	tlk1	-0.10908	0.23118	0.143342	-0.146308	0.135149	0.136391	0.034761	0.170892	0.101365	-0.0106108	0.141119	0.032768	-0.261591	-0.230119	-0.144583	-0.322124	0.230418	0.123726	0.072344	-0.32904
Ssa#XM_014164296.1	Cell chromosome	Histone deacetylase 4 (OrthoDB)	hdac4	0.0125037	-0.0386643						0.00823623			-0.0530647	-0.0391714	-0.0482169	0.0324163	0.00209453	0.123866
Ssa#XM_014164461.1	Cell chromosome	Lysine-specific demethylase 6A (Ortho_H)	kdm6a	0.172804	0.579126	-0.114106	-0.00282895	0.0399424	-0.0491678	0.098618	0.727014	0.151589	0.0134963	-0.203504	-0.156676	-0.198829	-0.106503	0.00195685	0.054538	-0.101049	-0.448228	0.059929	-0.518123
Ssa#XM_014164652.1	Cell chromosome	Regulator of chromosome condensation (RCC1) (OrthoDB)	LOC106582015	-0.0620206	0.0454019	-0.0103467					0.0165188			-0.0371465	0.018		0.00169403	0.00993783	-0.0587835	0.041269	0.0240842	0.0113913
Ssa#XM_014164859.1	Cell chromosome	Chromatin assembly factor 1 subunit B (Ortho_H)	LOC106582111	-0.0158288	-0.0825193	-0.161244		-0.204163			-0.163627			-0.183722	-0.18616	-0.00234572	0.241186	0.395131	0.433026	-0.0697322
Ssa#XM_014165507.1	Cell chromosome	Enhancer of polycomb homolog 2 (Ortho_H)	LOC106582412	0.0690268	0.10288	-0.0933333	-0.0680166	0.107572	-0.0888033	-0.0878328	0.227186	0.128102	-0.0349815	0.114075	-0.108885	-0.0871995	-0.0944588	0.290799	-0.220033	-0.00891599	-0.0484374	0.119041	-0.217783
Ssa#XM_014165851.1	Cell chromosome	Chromatin modifying protein 4C (OrthoDB)	LOC106582625	0.198481	-0.129796	0.237064	-0.0975118	0.079668	0.0374645	0.0118081	0.026951	-0.051618	-0.185923	0.097793	-0.0893424	0.075387	0.40584	-0.0408646	-0.0132738	-0.160909	-0.12549	-0.121739	-0.15399
Ssa#XM_014166629.1	Cell chromosome	Chromodomain helicase DNA binding protein 4b (OrthoDB)	LOC106582976	-0.174196	0.0354151	-0.0102403		-0.0119043			-0.162018				-0.0327338	0.0900655	0.0280951	0.121773	0.187283		-0.0715412
Ssa#XM_014167177.1	Cell chromosome	SWI/SNF related, matrix associated, actin dependent regulator of chromatin, subfamily c, member 1a (OrthoDB)	LOC106583239	-0.468103	0.221777	-0.0400644	-0.381394	0.146001	0.168646	0.115322	0.399579	-0.00573419	0.0836466	0.0974556	0.36088	-0.0920144	-0.285279	-0.303849	-0.0273564	-0.0529298	0.267678	0.0743336	-0.27859
Ssa#XM_014167209.1	Cell chromosome	Lysine-specific demethylase 5B	LOC106583259	-0.138519	0.684418	-0.18906	-0.277826	0.0705023	0.323826	0.139651	0.626695	0.0883963	-0.00633199	0.0221844	-0.0273297	-0.0572896	-0.130795	-0.337539	-0.0853058	0.144214	-0.374186	0.0559034	-0.531612
Ssa#XM_014167665.1	Cell chromosome	Msx2-interacting protein	LOC106583464	-0.239276	0.131845	-0.358518	0.26325	-0.208848	-0.273887	0.418284	0.28306	-0.727351	0.688725	-0.486787	-0.355229	-0.466445	0.416797	0.562894	0.36719	0.384885	-0.384376	-0.137902	0.121689
Ssa#XM_014167998.1	Cell chromosome	Histone deacetylase 4 (OrthoDB)	LOC106583614	0.455183	-0.158301	0.500663	-0.0580133	-0.203008		-0.00540086	0.0331524	-0.207957	0.0167067	0.0728596	-0.0970783	-0.243325	-0.138077	-0.264932	0.3659	0.0105958	-0.149476	-0.114764	0.18527
Ssa#XM_014168332.1	Cell chromosome	Enhancer of yellow 2 transcription factor homolog B	LOC106583768	0.39552	-0.55684	0.237552	0.770271	0.21543	-0.117381	-0.187804	-0.389011	0.281445	0.157796	0.0786732	0.232202	-0.315475	-0.171617	0.0767772	-0.293385	-0.333883	-0.0748609	-0.230337	0.224925
Ssa#XM_014168561.1	Cell chromosome	MYST histone acetyltransferase 1	LOC106583907	-0.388556	-0.125273	-0.0914899	-0.234107	0.10721	0.143242	0.138667	0.361601	0.14201	0.0506467	-0.0930104	0.0604218	0.113647	-0.358148	-0.153384	0.150299	-0.187028	-0.0395447	0.228346	0.17445
Ssa#XM_014169015.1	Cell chromosome	Testis specific, 10 (OrthoDB)	cep135	-0.547517	0.206192	-0.191347	-0.180616	-0.266927	-0.0354323	0.190499	0.26394	0.0887653	0.300861	0.0711209	0.24781	0.0116074	-0.354145	-0.378443	-0.403064	0.311166	0.345658	0.34344	-0.0235722
Ssa#XM_014169672.1	Cell chromosome	Chromatin assembly factor 1 subunit A (Ortho_H)	LOC106584399	0.488177	-0.293098	0.76529	-0.0282233	0.535863	-0.42213	-0.0489296	-0.0373365	0.100155	0.582213	0.525688	0.2736	-0.343848	-0.683639	-0.796146	-0.838885	-0.112981	0.0500586	0.203696	0.0804816
Ssa#XM_014169782.1	Cell chromosome	SWI/SNF-related matrix-associated actin-dependent regulator of chromatin subfamily E member 1-related (Ortho_H)	LOC106584440	0.031691	-0.664786	-0.0444525	0.464909	0.456006	0.0503623	0.479198	-0.196314	0.360322	0.29123	0.23774	0.37535	-0.357116	-0.213419	-0.409706	-0.143747	-0.664572	-0.285888	-0.0905664	0.323755
Ssa#XM_014169811.1	Cell chromosome	Histone deacetylase 10	LOC106584454	0.145339							-0.0298998				-0.0762424	0.0328684	-0.0456586	-0.0363872	-0.105196			0.115176
Ssa#XM_014170228.1	Cell chromosome	Hyperpolarization activated cyclic nucleotide-gated potassium channel 3 (OrthoDB)	LOC106584711	0.192693	-0.102237	-0.168728		-0.1375			-0.26404			-0.154306	-0.198913	-0.0210965	0.401191	0.615205	0.436717	-0.177758	-0.212387	-0.208841
Ssa#XM_014170343.1	Cell chromosome	inner centromere protein-like (LOC106584785)	LOC106584785	-0.532026	0.256301	-0.250356	-0.560039	-0.30138	0.199736	0.349214	0.656952	-0.30669	0.0674618	0.379898	0.156973	0.0352643	-0.19875	-0.431374	-0.112787	0.31422	0.337326	0.286284	-0.346234
Ssa#XM_014170525.1	Cell chromosome	H2A histone family, member Vb (OrthoDB)	LOC106584895	-0.279554	-0.221181	0.0245373	0.00958438	0.0383511	-0.0188541	-0.0385295	-0.166344	0.439505	0.134357	0.241241	0.1973	-0.0681447	-0.369517	-0.307367	-0.285801	0.121675	0.250197	0.132963	0.165578
Ssa#XM_014170932.1	Cell chromosome	histone acetyltransferase KAT6A-like (LOC106585100), X1	LOC106585100	-0.0652952	0.428956	-0.0171019		-0.210231	-0.114677	0.160554	0.417746	-0.252845	-0.0095667	-0.0828626	-0.131491	-0.0751081	0.0380884	0.0463984	0.139753	0.0185622	-0.074087	-0.110078	-0.106715
Ssa#XM_014171430.1	Cell chromosome	Histone-lysine N-methyltransferase SETD1B-A	LOC106585338	0.10821	-0.031592	-0.0612755		-0.0103262			0.11375	-0.014797		-0.0315291	0.0173892	-0.0149945	-0.00447473	-0.0398135	0.0165983		0.0245276	-0.0716732
Ssa#XM_014171604.1	Cell chromosome	Endoplasmic reticulum mannosyl-oligosaccharide 1,2	LOC106585427	0.352096	0.14991	0.0846858	0.406992	0.123427	0.0865198	0.0411384	0.0936758	0.235209	-0.0170743	-0.306826	-0.14984	-0.112192	-0.0458386	0.00249434	-0.0535075	0.170399	-0.35984	-0.256317	-0.44511
Ssa#XM_014171722.1	Cell chromosome	Histone-lysine N-methyltransferase	LOC106585476	-0.0692057	-0.0358148			-0.0527487			0.00516211	0.0527065		-0.0224241	0.0298092		0.161484	-0.105172	-0.0477353			0.0839395
Ssa#XM_014171825.1	Cell chromosome	E1A-binding protein p400	LOC106585522	-0.105578	0.0868819	-0.538024	-0.180561	-0.278167	-0.406024	-0.210599	0.27537	0.1834	0.243236	-0.440407	-0.434148	0.292474	0.416211	0.733088	0.388133	0.345577	-0.22325	0.184071	-0.331682
Ssa#XM_014172175.1	Cell chromosome	Centrosomal protein of 78 kDa	cep78	-0.145158	0.208621	-0.170765		-0.114013	0.0259566	0.115357	0.246669	-0.0299549	-0.0111373	0.0844656	0.135576	-0.0927468	-0.0448867	-0.0872954	0.01195	-0.00661949	-0.0190724	-0.0675678	-0.0393805
Ssa#XM_014172311.1	Cell chromosome	Nucleosome-remodeling factor subunit BPTF	LOC106585727	-0.0110837	0.323451	-0.335056		-0.196626	-0.201919	0.184519	0.364543	-0.197973	0.0534872	-0.0921816	0.0900895	-0.0664651	0.106606	0.0807825	0.187845	0.226682	-0.200856	-0.107194	-0.208656
Ssa#XM_014172546.1	Cell chromosome	SH2B adapter protein 3	LOC106585852	0.223327	0.0642447	0.0976412	0.347422	-0.103346	0.00649128	-0.0380941	0.00470358	-0.0707295	0.050909	-0.149233	-0.0124565	-0.191391	0.0334009	0.0497425	-0.0796008	0.0772512	-0.137038	-0.0841737	-0.0890717
Ssa#XM_014172999.1	Cell chromosome	Histone deacetylase 4 (OrthoDB)	LOC106586120	-0.115098	0.0542932	-0.116483		-0.0407267	-0.14538	0.0223711	-0.0546079		-0.0819627	-0.216033	-0.174798	0.129299	0.133785	-0.00649783	0.455548	0.170893	-0.0353615	-0.0262306	0.0469883
Ssa#XM_014173139.1	Cell chromosome	Bromodomain adjacent to zinc finger domain protein	LOC106586179	-0.226622	-0.0125197	-0.0926348		0.0434578		0.0405103	0.295816	-0.023389	0.0523854	-0.0148573	0.0352264	-0.0724301	-0.0542932	-0.0732659	0.0611661	-0.0331049	-0.0459594	0.120515
Ssa#XM_014173257.1	Cell chromosome	Tousled-like kinase 2 (OrthoDB)	LOC106586220	-0.088298	-0.00855779	0.139175	-0.0206209	0.12118	-0.0318807	-0.0600667	-0.0429538	-0.155853	0.0837176	0.0383452	0.210692	-0.154663	-0.128463	-0.112633	-0.0654194	0.0963836	0.0764166	0.101714	0.00178671
Ssa#XM_014173267.1	Cell chromosome	Histone acetyltransferase type B catalytic subunit (Ortho_H)	hat1	-0.339735	-0.296725	0.0116672	-0.251125	-0.126092	0.00559725	-0.221224	-0.23609	0.346691	-0.0971882	0.339428	-0.00389716	0.192796	-0.171904	-0.0508641	-0.05438	0.170191	0.175653	0.36025	0.246953
Ssa#XM_014175391.1	Cell chromosome	Hyperpolarization activated cyclic nucleotide-gated potassium channel 3 (OrthoDB)	LOC106587216	0.639692	-0.267793	-0.0482303	0.17292	-0.180761	-0.354857		-0.376119	-0.365034		-0.19957	-0.345059	0.132948	0.563497	0.973924	0.551258	-0.100921	-0.474475	-0.121945	-0.199468
Ssa#XM_014175401.1	Cell chromosome	trinucleotide repeat-containing gene 6C protein-like (LOC106587198), X1	LOC106587218	0.126318	0.137258	-0.0149018		-0.0661212	-0.0533974	-0.093077	-0.101069	-0.0211152	0.0389349	0.0917424	0.0078711	-0.129356	-0.0396378	0.0611378	-0.143842	-0.0958981	0.286284	-0.0621877	0.0710553
Ssa#XM_014175763.1	Cell chromosome	Centromere protein T	LOC106587408	-0.792034	0.367243	-0.730162	-0.444248	-1.16829	-0.275907	-0.160206	0.792535	0.335877	-0.0101283	0.315344	0.284728	0.392396	-0.26421	-0.206863	0.154934	0.949746	0.339504	0.448996	-0.329253
Ssa#XM_014176849.1	Cell chromosome	potassium/sodium hyperpolarization-activated cyclic nucleotide-gated channel 2-like (LOC106588157), X1	LOC106588157	-0.166029							-0.195936	1.01445			-0.164669		-0.168543	-0.1579	-0.161375
Ssa#XM_014176931.1	Cell chromosome	histone-lysine N-methyltransferase SETDB1-B-like (LOC106588190), X1	LOC106588190	-0.190523	0.371917	-0.329921	-0.358466	1.8396e-05	-0.165306	-0.0068438	0.613292	0.422578	0.0599444	0.260917	-0.0473206	-0.0024133	-0.400943	-0.16643	-0.175077	0.310204	0.0946194	0.126878	-0.41713
Ssa#XM_014177302.1	Cell chromosome	histone H3-like centromeric protein A (LOC106588385), X1	LOC106588385	0.193067	-0.655581	0.0769024	0.375763	0.0730088	-0.242047	0.0391293	-0.549692	0.128072	0.568512	0.506737	0.421641	-0.167119	-0.0582448	-0.0526553	-0.810671	-0.915776	0.349209	0.280213	0.439525
Ssa#XM_014177393.1	Cell chromosome	Chromodomain-helicase-DNA-binding protein 4	LOC106588422	-0.403794	1.06585	-0.576609	-0.567867	-1.37483	0.1169	0.318548	0.856196	0.242378	0.0186501	-0.185398	-0.00679589	0.450272	0.0105871	0.222463	0.560955	0.472386	-0.483189	0.142931	-0.879639
Ssa#XM_014177620.1	Cell chromosome	Euchromatic histone-lysine N-methyltransferase 1b (OrthoDB)	LOC106588513	-0.114095	0.716421	-0.0986404	-0.186873	0.165598	0.233747	-0.158474	0.453559	0.402158	0.321908	0.288647	0.238314	-0.154123	-0.547412	-1.12679	-0.444491	0.487783	0.15902	0.260741	-0.896995
Ssa#XM_014177672.1	Cell chromosome	Rho guanine nucleotide exchange factor (GEF) 1a (OrthoDB)	LOC106588550	0.878176	0.0504608	0.350674	0.549427	0.125086	-0.0331849	-0.237982	-0.149543	0.213462	-0.103931	0.0302548	-0.133981	-0.371815	0.10465	0.0671888	-0.310641	0.0204718	-0.353365	-0.542156	-0.153251
Ssa#XM_014177735.1	Cell chromosome	biogenesis of lysosome-related organelles complex 1 subunit 4-like (LOC106588585)	LOC106588585	0.0943416	-0.170946	0.389311	-0.198323	0.461701	0.0628436	-0.309283	0.142744	0.0294585	0.0053333	0.613434	0.401971	-0.551922	-0.316496	-0.230292	-0.297189	-0.327542	0.241047	0.0160719	-0.0562583
Ssa#XM_014178244.1	Cell chromosome	SWI/SNF complex subunit SMARCC2	LOC106588804	-0.500894	0.440326	-0.0538027	-0.582347	0.171634	0.391991	0.373731	0.490252	0.441596	0.119522	0.1588	0.263436	0.0692761	-0.635597	-0.374253	-0.0798046	-0.108519	-0.250627	0.054696	-0.389422
Ssa#XM_014178327.1	Cell chromosome	Chromobox homolog 3a (HP1 gamma homolog, Drosophila) (OrthoDB)	LOC106588845	-0.549945	-0.190305	0.154528	-0.0765154	0.271328	0.162993	0.22923	-0.1282	-0.535318	0.317615	0.0404201	0.296822	0.176213	-0.28987	-0.00155206	-0.0356324	-0.650217	0.556333	0.156066	0.0960134
Ssa#XM_014179065.1	Cell chromosome	Chromobox homolog 3a (HP1 gamma homolog, Drosophila) (OrthoDB)	LOC106589288	-0.263357	-0.150311	0.53252	-0.0567676	0.559326	0.124861	-0.106097	-0.148749	0.517764	0.335088	0.565141	0.179093	-0.244177	-0.455631	-0.783406	-0.259347	-1.29143	0.584708	0.190767	0.169999
Ssa#XM_014179503.1	Cell chromosome	H3 histone, family 3A (OrthoDB)	LOC106589474	-0.711147	-0.377726	0.0339288	-0.344144	-0.103108	-0.200169	-0.254019	-0.449477	0.66824	0.187837	0.407584	-0.0283164	0.143619	-0.33928	-0.368557	-0.287336	0.555362	0.587341	0.549721	0.329653
Ssa#XM_014180105.1	Cell chromosome	Lysine-specific demethylase 5A	LOC106589772	-0.0769854	0.556191	0.171337	-0.0592813	0.0534561	-0.242763	-0.242149	0.428312	-0.258493	-0.226374	-0.524173	-0.691152	0.407318	-0.0545318	0.111941	0.461149	0.353662	-0.174145	0.0776071	-0.0709263
Ssa#XM_014180291.1	Cell chromosome	Histone acetyltransferase KAT6A	LOC106589879	-0.16247	0.247833	-0.156481		-0.0316853	-0.134276	0.122457	0.245603	-0.058323	0.0660826	-0.250386	-0.071248	0.0840592	-0.0132474	0.0984767	0.177656	-0.0908249	0.0185686	-0.0160619	-0.0757302
Ssa#XM_014180530.1	Cell chromosome	Enhancer of polycomb homolog 1 (Drosophila) (OrthoDB)	LOC106590037	0.106105	-0.131745	0.154181		-0.00820445		-0.143337	-0.132739	-0.285712	0.0481548	0.087352	-0.0395147	-0.128997	0.164881	0.32453	0.324483	-0.0116396	0.087733	-0.268994	-0.146537
Ssa#XM_014180534.1	Cell chromosome	Enhancer of polycomb homolog 1	LOC106590039	-0.140858	0.29692	-0.138797	-0.325603	-0.15556	0.0938023	0.165276	0.755373	0.014493	0.207812	0.0772262	0.0252698	-0.112668	-0.143816	-0.147238	-0.212535	0.0302484	-0.0927909	0.025151	-0.221709
Ssa#XM_014180732.1	Cell chromosome	Chromatin modifying protein 4C (OrthoDB)	chmp4c	0.382598	0.135344	0.237192	0.233745	-0.837568	0.356201	0.455856	0.420661	0.29204	0.0164555	0.240972	0.385795	-0.442387	-0.231688	-0.538159	-0.703358	0.064614	0.150638	-0.220082	-0.398876
Ssa#XM_014181441.1	Cell chromosome	HUS1 checkpoint clamp component (hus1), X2	hus1	-0.194156	0.060983	0.206674	-0.115653	0.056077	0.147078	-0.114695	-0.078443	0.079929	0.124208	0.057855	0.345927	-0.273355	-0.398631	-0.253173	-0.306177	-0.0239737	0.327492	0.184568	0.167466
Ssa#XM_014181455.1	Cell chromosome	Histone-lysine N-methyltransferase MLL3	LOC106590429	0.46048	0.413772	0.0663044	0.616331	-0.00669985	-0.231998	0.356123	0.37755	0.388644	0.421191	-0.571677	-0.434236	0.0571464	-0.0195066	-0.0677052	0.0973554	0.112693	-0.7848	-0.745855	-0.505119
Ssa#XM_014181671.1	Cell chromosome	Enhancer of zeste homolog 2 (Drosophila) (OrthoDB)	LOC106590561	-0.520486	-0.179139	-0.517266	-0.573211	-0.696887	-0.0817727	0.0207931	-0.0647492	-0.0679082	-0.061531	0.587188	0.378814	0.513406	0.0558771	-0.363356	-0.242303	0.471187	0.723978	0.525188	0.092177
Ssa#XM_014182023.1	Cell chromosome	extensin-like (LOC106590843)	LOC106590843	0.73752	-0.290857	-0.407035	0.0709062	-0.394327	-0.337936	-0.521107	-0.433064	-0.404452	-0.323027	-0.133337	-0.445593	0.704407	0.857405	1.2433	1.15428	-0.374721	-0.427533	-0.262247	-0.0125683
Ssa#XM_014183206.1	Cell chromosome	Histone-arginine methyltransferase CARM1 (Ortho_H)	LOC106591939	-0.325946	-0.094276	-0.138512		0.0268274	-0.0858246	0.110769	-0.0215649	-0.176514	-0.0573707	-0.0575094	0.127831	0.0504256	-0.101902	-0.114067	0.0603139	0.0552433	0.277382	0.308476	0.156222
Ssa#XM_014183636.1	Cell chromosome	Chromodomain helicase DNA binding protein 4b (OrthoDB)	LOC106592303	0.266981	-0.0841888	-0.103632					-0.110371			-0.12525	-0.128027	-0.0752419	0.0200722	0.162615	0.301362	-0.0745549		-0.0497632
Ssa#XM_014183835.1	Cell chromosome	PDS5, regulator of cohesion maintenance, homolog A (S. cerevisiae) (OrthoDB)	LOC106592481	0.108609	0.0743776	0.0251338		-0.0687073	0.0598598	-0.0190897	0.0733715	-0.0809225		0.00235872	-0.0980009		0.00734582	-0.0509172	-0.0144774	0.0221328	0.020088	-0.0611627
Ssa#XM_014186057.1	Cell chromosome	Histone deacetylase 8 (OrthoDB)	LOC106574897	0.14966	-0.103433						-0.0838958			-0.0833366			0.276142		-0.0572453	-0.0696148		-0.0282775
Ssa#XM_014186833.1	Cell chromosome	sister chromatid cohesion protein DCC1-like (LOC106595460)	LOC106595460	-0.0726623	-0.469622	-0.408764	0.00467915	-0.22976	0.0807471	-0.523288	-0.074558	0.501478	0.268869	-0.121705	0.140348	0.493354	-0.702728	-0.485022	-0.298815	0.399887	0.731403	0.467231	0.298927
Ssa#XM_014187429.1	Cell chromosome	Histone-arginine methyltransferase CARM1 (Ortho_H)	LOC106596107	-0.334454	-0.205004	-0.157981		-0.162008	-0.00861619	0.132577	-0.107326	-0.141478	-0.0230366	0.0939268	0.175895	0.0580043	-0.142309	-0.197286	-0.0553951	0.154526	0.37666	0.265295	0.278012
Ssa#XM_014188084.1	Cell chromosome	Retinoblastoma binding protein 4, like (OrthoDB)	LOC106596823	-0.5688	0.112689	0.0130974	-0.66433	-0.0357956	0.0894664	0.0441103	0.159202	0.102864	-0.186574	0.566495	0.542682	-0.0942679	-0.598015	-0.694915	-0.284209	0.252917	0.635577	0.520302	0.0874994
Ssa#XM_014188678.1	Cell chromosome	Retinoblastoma binding protein 4, like (OrthoDB)	LOC106597495	-0.294048	0.128022	0.00281224	-0.244903	0.563526	0.0439901	-0.0888984	0.119549	0.00645564	-0.0962501	0.552539	0.350802	-0.277743	0.0449284	-0.816099	-0.563376	0.20704	0.388331	0.121581	-0.148254
Ssa#XM_014189174.1	Cell chromosome	Structural maintenance of chromosomes protein	LOC106598101	-0.0165531	-0.00625116	0.0294824	-0.0672086	-0.0665436	-0.0336542	-0.0567405	0.00602744	-0.0193875	0.0918254	0.0533837	0.193096	-0.121059	-0.0387494	0.016559	-0.257496	0.16705	0.140286	-0.0140694
Ssa#XM_014189501.1	Cell chromosome	Structural maintenance of chromosomes protein	LOC106598457	-0.197953	0.127955	-0.0280695		-0.0770572	0.0649604	0.0623645	0.028053	0.091931	0.08422	0.0430591	0.222968	-0.104641	-0.169268	-0.268544	-0.329478	0.268134	0.131025	0.0503407
Ssa#XM_014189518.1	Cell chromosome	Structural maintenance of chromosomes protein	LOC106598470	0.238423	0.0273948	-0.0893562	-0.0789145	-0.0906596	-0.0163718	-0.0127517	0.0783638	0.0207226	0.0324984	0.0308007	0.0832344	-0.0931188	-0.0656417	-0.116816	-0.193578	0.0532929	0.200555	0.112357	-0.120436
Ssa#XM_014189660.1	Cell chromosome	H3 histone, family 3A (OrthoDB)	LOC106598639	-0.5965	-0.85394	0.740005	0.528164	0.513729	-0.8579	-1.59976	-1.15638	1.78205	1.00439	1.2303	-1.10622	-0.522342	-0.79228	-1.62355	-1.62569	1.61079	1.55139	1.11594	0.657808
Ssa#XM_014190286.1	Cell chromosome	H3 histone, family 3A (OrthoDB)	LOC106599169	-0.451068	-0.832008	0.770653	0.510387	0.488501	-0.845798	-1.59637	-1.12674	1.73087	0.981253	1.35945	-1.11243	-0.517507	-0.634618	-1.5671	-1.74233	1.54981	1.4683	0.959607	0.607114
Ssa#XM_014190382.1	Cell chromosome	Histone-lysine N-methyltransferase MLL3	LOC106599252	-0.232038	0.311315	0.0186592	-0.153149	-0.124782	-0.22823	0.0321415	0.209338	0.260426	0.27399	-0.350954	-0.533795	0.236382	0.154696	0.24699	0.307452	0.369973	-0.330013	-0.233439	-0.234966
Ssa#XM_014190394.1	Cell chromosome	histone deacetylase 4-like (LOC106599257)	LOC106599257	0.0364529							-0.0364529
Ssa#XM_014190645.1	Cell chromosome	centromere protein L (cenpl)	cenpl	-0.519173	-0.50366	-0.224543	-0.182077	-0.233328	-0.0649253	-0.130644	-0.181944	0.185595	0.139727	0.303122	0.332052	-0.157037	-0.0258264	-0.196194	-0.209777	0.243588	0.523159	0.51848	0.383401
Ssa#XM_014190795.1	Cell chromosome	Enhancer of polycomb homolog 1	LOC106599517	0.371007	0.298787	-0.098742	0.206482	-0.087893	0.267825	0.302507	0.206043	0.199161	0.217288	-0.442846	-0.0518115	-0.0901142	-0.214652	-0.183495	-0.322523	-0.0676146	-0.323197	-0.0503773	-0.135836
Ssa#XM_014190867.1	Cell chromosome	thymocyte selection-associated high mobility group box protein TOX-like (LOC106599578), X1	LOC106599578	0.0609797	0.040913			0.0311782			0.0878745			-0.0400378	-0.0331399	-0.0404713	-0.0746014	-0.0280282	-0.0631556	-0.0373409	-0.0636252	0.159455
Ssa#XM_014191309.1	Cell chromosome	Hyperpolarization activated cyclic nucleotide-gated potassium channel 3 (OrthoDB)	LOC106599981	0.0442151							0.0226068							-0.0167141	-0.0360977			-0.0140101
Ssa#XM_014191346.1	Cell chromosome	H3 histone, family 3A (OrthoDB)	LOC106600010	-0.0064718	-1.08506	0.78555	0.784103	0.473876	-0.717362	-1.5303	-1.15608	1.43654	0.649752	0.963919	-0.601512	-0.695119	-0.653729	-1.20068	-1.36404	1.19084	1.36035	0.811602	0.553837
Ssa#XM_014191400.1	Cell chromosome	Tousled-like kinase 2 (OrthoDB)	LOC106600062	-0.055302	-0.0240304			-0.0119397			0.0238182			-0.0390527	0.0709714	-0.033264			0.0118711	-0.0288604	0.0713854	0.014403
Ssa#XM_014191426.1	Cell chromosome	Histone H4	LOC106600082	1.69499	-0.675528	0.203684	1.18693	-0.0652801	-0.246315	-0.340029	-0.670669	-0.0826307	0.248732	0.157756	-0.020811	-0.499827	-0.0951713	-0.153531	-0.583365	-0.0769738	0.567787	-0.437289	-0.112455
Ssa#XM_014191541.1	Cell chromosome	octapeptide-repeat protein T2-like (LOC106600222)	LOC106600222	-0.0941078	0.223847	-0.396189	0.659251	0.0132278	0.542672	-0.336068	-0.333819	0.228187	-0.276866	0.63581	0.433716	-0.221001	-1.18264	-0.407823	-0.861112	0.421952	0.623128	0.186141	0.141687
Ssa#XM_014192275.1	Cell chromosome	MYST histone acetyltransferase 1	LOC106600709	-0.551022	0.0340591	-0.107917	-0.459397	0.240349	0.174283	0.10031	-0.0197971	0.373838	-0.0318734	-0.0765411	0.164087	0.108313	-0.369217	0.0121359	0.276107	0.104735	0.0958226	0.151194	-0.219464
Ssa#XM_014192549.1	Cell chromosome	Chromobox homolog 3a (HP1 gamma homolog, Drosophila) (OrthoDB)	LOC106600842	0.160151	-0.06429						0.0822078			-0.0698761	-0.0206004		-0.0806487	-0.130204	-0.076747			0.200008
Ssa#XM_014192829.1	Cell chromosome	Tousled-like kinase 2 (OrthoDB)	LOC100380770		-0.0261822	0.0393112					0.0235779			0.0179506	-0.0621237	0.168861		-0.0479154	-0.0192711	-0.029913		-0.0642954
Ssa#XM_014192921.1	Cell chromosome	Enhancer of zeste homolog 2 (Drosophila) (OrthoDB)	LOC106601045	-0.537661	0.0205386	-0.0790151	-0.524598	0.128861	-0.126598	-0.0777793	0.138083	0.0190479	-0.280526	-0.237149	-0.482411	0.401359	-0.133008	0.237418	0.674388	0.189164	0.126085	0.361094	0.182703
Ssa#XM_014193315.1	Cell chromosome	Histone deacetylase 5 (Ortho_H)	LOC106601252	0.376396	0.205221	0.356898	0.136389	0.00393922	0.118701	0.13696	0.178244	-0.305954	0.198558	0.112908	0.0373575	-0.290456	-0.116882	-0.256626	-0.333523	-0.139404	-0.0961419	-0.18959	-0.133
Ssa#XM_014193376.1	Cell chromosome	DNA (cytosine-5)-methyltransferase 1 (Ortho_H)	dnmt1	-0.887813	0.641129	-0.979413	-0.930683	-0.457076	0.0577826	0.351677	0.749801	0.785992	0.410298	0.0894457	0.128134	0.552637	-0.4538	-0.130052	-0.0740216	0.784636	0.00230436	0.27548	-0.916463
Ssa#XM_014193567.1	Cell chromosome	Nucleosome-remodeling factor subunit BPTF	LOC106601392	0.330433	0.424122	-0.197351	0.240661	-0.173714	-0.110742	0.0552733	0.381046	1.26945	0.4518	-0.440384	-0.347266	-0.00200892	0.20117	0.164688	-0.103043	-0.800169	-0.602754	-0.43316	-0.308054
Ssa#XM_014194060.1	Cell chromosome	Histone-arginine methyltransferase CARM1 (Ortho_H)	carm1	0.0798008	-0.115411	-0.140096					-0.195753	0.921877			-0.113846			-0.180223	-0.183402			-0.0729462
Ssa#XM_014194992.1	Cell chromosome	high mobility group protein B2-like (LOC106602389), X1	LOC106602389	-0.572501	0.010582	-0.0853307	-0.819106	-0.34097	-0.0488037	0.0385996	0.00130058	-0.635937	0.22373	0.415965	0.372899	0.322515	0.00924188	-0.0701647	-0.149363	0.505107	0.459126	0.147207	0.2159
Ssa#XM_014195833.1	Cell chromosome	H2A histone family, member X (OrthoDB)	LOC106602874	0.207897	-0.319535	0.164785	0.26174	-0.996766	-0.030908	-0.177537	-0.10681	0.529972	0.401773	0.452412	0.382065	-0.184846	-0.210823	-0.245962	-0.873507	0.15759	0.351048	0.138269	0.0991421
Ssa#XM_014195992.1	Cell chromosome	High mobility group protein B3	LOC106602948	0.128067	-0.111526	0.0406851		-0.0226238	-0.051496	-0.0542158	-0.0609324	-0.0455107		0.092269	0.0086238	0.716042	-0.0821928	-0.210713	-0.198986	-0.0616771	-0.0642102	-0.0216031
Ssa#XM_014196010.1	Cell chromosome	Phosphorylase b kinase regulatory subunit alpha, l	LOC106602956	-0.223081	1.13472	-0.445615	-0.393496	-0.0991463	-0.415955	-0.588873	-0.189124	-0.255755		0.216605	-0.50621	0.374763	0.322347	0.497966	1.11055	0.336378	-0.634729	0.0802844	-0.32163
Ssa#XM_014196301.1	Cell chromosome	WD repeat-containing protein 73-like (LOC106603095)	LOC106603095	-0.0922137	-0.420253	-0.0659335	-0.186216	-0.215649	-0.447274	-0.333433	-0.653154	0.17086	-0.140093	-0.00541342	0.0211645	0.340679	0.0278734	-0.0421439	-0.202813	0.501296	0.72554	0.411861	0.605313
Ssa#XM_014196391.1	Cell chromosome	Histone acetyltransferase KAT5	LOC106603125	0.0813876	0.147933	-0.174891	-0.111969	-0.0603998	0.130725	0.018956	0.393574	0.0281138	-0.00345152	0.128174	0.173184	-0.204717	-0.233054	-0.206515	-0.183301	0.0904826	0.0397775	0.127613	-0.181617
Ssa#XM_014196534.1	Cell chromosome	jimonji domain containing histone lysine demethylase	LOC106603203	0.323337	0.872318	0.169735	0.230125	0.503107	0.466076	0.706596	0.630024	0.493786	0.491161	-0.259771	-0.101478	-2.57271	0.229045	0.398026	0.0260359	-0.0383997	-0.860304	-0.934337	-0.772381
Ssa#XM_014197634.1	Cell chromosome	Condensin-2 complex subunit D3; KIAA0056 protein,	ncapd3	-0.524444	0.31986	-0.421188	-0.109698	-0.146168	0.298188	0.141502	0.128711	0.567948	0.284916	-0.268967	-0.124027	0.330737	-0.326036	-0.190494	-0.445062	0.502864	0.0128396	0.400191	-0.431678
Ssa#XM_014197705.1	Cell chromosome	H3 histone, family 3A (OrthoDB)	LOC106603705	-0.721579	-0.16136	-0.361155	-0.344327	-0.0878689	-0.169692	0.0929283	-0.278928	0.490202	0.202171	0.112065	0.175976	0.305166	-0.248672	-0.0651799	-0.118334	0.351011	0.417211	0.225543	0.18482
Ssa#XM_014197963.1	Cell chromosome	PHD finger protein 15, isoform CRA_d; Protein Jade	LOC106603811	0.141624	0.133664	-0.229218		-0.210507	-0.179482	-0.13305	0.0391712	-0.233148	-0.111633	-0.2021	-0.212293	0.405012	0.383404	0.370864	0.327695	0.0275017	-0.276402	-0.113755	0.0726475
Ssa#XM_014198246.1	Cell chromosome	proline-rich extensin-like protein EPR1 (LOC106603960)	LOC106603960	1.04167	-0.0639845	-0.138542	0.436003	-0.266879	-0.499374	-0.560912	-0.585724	-0.480123	-0.427456	-0.275947	-0.73811	0.497057	1.30715	1.42987	1.33385	-0.131348	-0.835145	-0.520478	-0.521585
Ssa#XM_014198271.1	Cell chromosome	core histone macro-H2A.1 (LOC106603967), X1	LOC106603967	0.136156	0.063464	0.024768			0.023493		0.00414572							-0.0671586	-0.0968892	-0.00974188	-0.0351556	-0.0430815
Ssa#XM_014199462.1	Cell chromosome	TBC1 domain family member 2A	LOC106604634	-0.202735	0.760311	-0.0289907	-0.350678	-1.07137	0.304945	0.710681	0.125446	0.39772	0.248108	-0.103564	-0.0615475	-1.47192	0.0412149	0.0804047	0.823021	0.213712	-0.16384	0.246191	-0.49712
Ssa#XM_014199612.1	Cell chromosome	SET domain containing (lysine methyltransferase) 7 (setd7), X1	setd7	-0.263548	-0.771271	0.881979	-0.756972	-0.404057	0.604747	-0.621183	-0.681912	1.1135	0.909463	0.917956	-0.383281	1.01861	-0.378823	-0.449387	-0.747329	-0.463731	-0.167441	0.813071	-0.170388
Ssa#XM_014200062.1	Cell chromosome	Lysine-specific demethylase 3A	LOC106604924	0.0738923	0.525139	-0.150764	0.0510273	0.0411963	0.00899353	0.172282	0.500983	0.185801	-0.118495	-0.0521213	-0.253875	0.157729	-0.307083	-0.0858975	0.0379567	-0.0475519	-0.325098	-0.0268267	-0.387291
Ssa#XM_014200311.1	Cell chromosome	Enhancer of yellow 2 transcription factor homolog B	LOC106605055	1.15243	-0.698921	0.576258	0.96396	0.271635	-0.376408	-0.412307	-0.636088	0.00195921	0.00033221	0.273994	0.355587	-0.591799	-0.100172	0.0571212	-0.51691	-0.583936	0.420409	-0.292366	0.135218
Ssa#XM_014200857.1	Cell chromosome	SWI/SNF related, matrix associated, actin dependent regulator of chromatin, subfamily c, member 1a (OrthoDB)	LOC106605342	-0.582254	0.359162	-0.140563	-0.655661	0.100445	0.226833	0.233386	0.271439	0.354709	0.183549	0.214126	0.118172	-0.0154821	-0.392509	-0.343043	0.0032671	0.003012	0.17903	0.0602574	-0.177869
Ssa#XM_014201518.1	Cell chromosome	Mitochondrial folate transporter/carrier (Ortho_H)	LOC106605647	-0.0567965	-0.280181	0.0277081	-0.0481583	-0.100934	-0.0779664	-0.319763	-0.196297	-0.160454	-0.0591464	0.00425324	0.261326	-0.172146	0.0956398	0.108385	-0.359737	0.223871	0.339807	0.305921	0.46467
Ssa#XM_014202772.1	Cell chromosome	histone chaperone asf1b-B (LOC106606512)	LOC106606512	0.26227	-0.391889	0.108351	0.145903	0.23206	-0.137355	-0.283467	-0.176117	0.141626	-0.0297692	0.0817946	0.178762	-0.288753	0.12809	-0.145544	-0.390477	0.0749806	0.203917	0.132729	0.152894
Ssa#XM_014202926.1	Cell chromosome	Structural maintenance of chromosomes protein 5	LOC106606603	0.00657843	-0.280657	0.194823	0.588197	0.058573	-0.0282688	-0.0959315	-0.345673	0.063528	0.436114	-0.228802	-0.136081	-0.143724	-0.0760068	0.06232	-0.165464	0.325272	0.0171327	-0.651639	0.399708
Ssa#XM_014203193.1	Cell chromosome	Ataxin 7-like 3 (OrthoDB)	LOC106606819			-0.0276928		-0.0245215			0.0294365			0.0185606	0.0435759				-0.041315		0.00195632
Ssa#XM_014203268.1	Cell chromosome	Ataxin 7-like 3 (OrthoDB)	LOC106606864		-0.0178541						-0.173854				0.612712			-0.215409	-0.205594
Ssa#XM_014203369.1	Cell chromosome	Histone-lysine N-methyltransferase	LOC106606908	0.24788	-0.0694072	-0.0329154					-0.0960009	-0.088734		-0.00526736	-0.105803	0.468285	-0.00185916	0.00704454	-0.091523	-0.0862566		-0.145442
Ssa#XM_014203543.1	Cell chromosome	Nucleosome-remodeling factor subunit BPTF	LOC106607015	0.270662	0.408411	-0.0554001	0.246236	-0.0778216	-0.17732	-0.0889006	0.418452	0.374721	0.397571	-0.367391	-0.336013	-0.0418361	0.205216	0.269453	-0.0849401	0.169875	-0.520934	-0.484754	-0.525284
Ssa#XM_014203842.1	Cell chromosome	Histone deacetylase 5 (Ortho_H)	LOC106607176	-0.074478	0.0329445			-0.027491		0.102002	-0.0336126			0.00595721		-0.0184796	-0.0509102	0.176788	-0.0403928		-0.0723279
Ssa#XM_014203900.1	Cell chromosome	Histone acetyltransferase MYST2 (myst2)	LOC106607195	-0.0730831	-0.0392985			-0.0699139			-0.100501			-0.0524834	-0.0789233	-0.0183144	0.113063	0.177403	0.150219	-0.00816622
Ssa#XM_014204059.1	Cell chromosome	Tousled-like kinase 2 (OrthoDB)	LOC106607265	0.119714	-0.140788	-0.042621	0.0910493	0.0969143	-0.0601791	-0.00732392	-0.00851791	0.111494	0.0259433	-0.104059	-0.126156	0.201604	-0.120745	-0.196477	-0.0858311	0.00563948	-0.0956045	0.170848	0.165094
Ssa#XM_014204153.1	Cell chromosome	Enhancer of zeste homolog 2 (Drosophila) (OrthoDB)	LOC106607313	-0.158174	-0.322399	-0.282898	-0.446188	0.227	-0.251775	0.00254227	-0.222021	-0.202157	-0.399798	-0.603441	-0.447287	0.599213	-0.0582353	0.424203	1.1305	0.350558	0.122062	0.475483	0.0628142
Ssa#XM_014204480.1	Cell chromosome	Chromobox homolog 3a (HP1 gamma homolog, Drosophila) (OrthoDB)	LOC106607485	-0.0612988				0.00348841			0.0514366		0.0419219	0.031858	-0.0158765	-0.0429859	-0.0755731	-0.0965309	0.0542892		-0.0954905	0.204762
Ssa#XM_014204647.1	Cell chromosome	zinc finger CCHC domain-containing protein 10-like (LOC106607575), X1	LOC106607575	0.489453	0.0377437	0.493406	0.309408	0.162203	0.0649557	-0.597723	-0.347466	0.147818	0.185681	0.11905	0.10472	-1.63105	0.235065	-0.666374	-0.115471	0.100559	0.286594	0.0844977	0.53693
Ssa#XM_014204875.1	Cell chromosome	CCAAT/enhancer-binding protein zeta	si:ch1073-412h12.3	-0.515457	0.0953597	-0.517828	-0.37376	-0.721216	-0.269114	-0.170258	-0.276195	-0.180309	-0.376584	-0.269282	-0.141491	0.867314	0.184695	0.412919	0.494259	0.681012	0.457954	0.626631	-0.00865084
Ssa#XM_014205647.1	Cell chromosome	Structural maintenance of chromosomes protein 6 (Ortho_H)	smc6	-0.628747	0.193171	-0.235099		-0.0651212	0.00187988	0.110247	0.444034	-0.126458	-0.0262612	0.132339	0.0728482	0.217416	-0.176059	-0.0333768	0.0360129	0.0802342	-0.0696047	0.256656	-0.184113
Ssa#XM_014206315.1	Cell chromosome	high mobility group protein B2-like (LOC106608403)	LOC106608403	0.499194	0.383935	0.429211	-0.307987	0.132625	-0.406384	1.24269	-0.163746	-0.131327	-0.162125	0.628224	-0.165983	-0.588331	0.37539	0.37334	-1.01766	0.384204	-0.762454	-0.405019	-0.337801
Ssa#XM_014206377.1	Cell chromosome	Protein canopy homolog 3 (Ortho_H)	LOC106608446	-0.13909	-0.019868	-0.0369959		-0.0852143			-0.0916317			0.18067		-0.0656658		-0.0579286	0.220134		-0.00243117	0.0980218
Ssa#XM_014206699.1	Cell chromosome	H2A histone family, member Vb (OrthoDB)	LOC106608632	-0.1295	-0.676834	-0.187951	0.0012639	-0.348389	-0.569391	-0.454041	-0.621726	0.460179	0.155332	0.262875	0.317265	0.126442	-0.0592434	0.0370913	-0.38843	0.36732	0.757226	0.531384	0.419134
Ssa#XM_014206888.1	Cell chromosome	Chromodomain helicase DNA binding protein 4b (OrthoDB)	LOC106608762	-0.0113969	0.0331478						0.0634937							-0.0475245				-0.03772
Ssa#XM_014206976.1	Cell chromosome	UFM1-specific peptidase 1 (non-functional) (ufsp1)	ufsp1	-0.14584	0.0293358	0.0106106	-0.0132609	-0.163936	0.0338064	0.0595599	0.0112454	-0.051539	-0.0225751	-0.0561318	0.163788	-0.0907165	-0.104445	0.0235498	-0.0905977	0.0570852	0.123804	0.139583	0.0866714
Ssa#XM_014206992.1	Cell chromosome	Lysine (K)-specific demethylase 6B, b (OrthoDB)	LOC106608825	-0.148969	-0.056424	-0.171515	0.0268383	-0.348653	-0.337317	0.119963	0.135607	0.130452	0.340111	-0.422712	-0.113461	0.113123	0.293263	0.223318	0.729102	0.0670786	-0.276965	-0.151793	-0.15104
Ssa#XM_014207492.1	Cell chromosome	Lysine-specific demethylase 5A	LOC106609087	-0.0398424	0.0152243						0.0758085			-0.00518744	-0.0202448			-0.00174174	-0.0240166
Ssa#XM_014209944.1	Cell chromosome	Structural maintenance of chromosomes protein	smc2	-0.0304118	0.00200022						0.00586832			-0.0554326	0.00410712			-0.0652674	0.151335	-0.00937388		-0.00282458
Ssa#XM_014209945.1	Cell chromosome	Structural maintenance of chromosomes protein	LOC106610558	0.0880869							-0.0542795				-0.0450286	0.16697		-0.0599664	-0.0489557			-0.0468263
Ssa#XM_014210413.1	Cell chromosome	Histone deacetylase 1	LOC106610811	-0.295937	-0.137585	-0.108884	-0.626402	-0.599846	-0.0692845	-0.0405609	-0.109127	-0.320613	0.147814	0.82439	-0.0788223	-0.13193	0.0378068	-0.103967	0.36921	0.751512	0.1975	0.0786075	0.216123
Ssa#XM_014211429.1	Cell chromosome	DNA (cytosine-5-)-methyltransferase 3 alpha a (OrthoDB)	dnmt3ab	0.200604	0.50629	0.405668	0.175569	0.0361945	0.155784	0.28965	0.542794	-0.0874964	0.401926	-0.0288413	0.293824	-0.511182	-0.223736	-0.451481	-0.411583	-0.137222	-0.283864	-0.450684	-0.422216
Ssa#XM_014211453.1	Cell chromosome	Dystrobrevin, beta b (OrthoDB)	LOC106611333	-0.197703	0.223897	0.418508	-0.141268	-0.103825	-0.0491214	0.0240709	0.332811	0.0241312	0.103542	0.136851	0.0957815	-0.391248	-0.195651	-0.338563	-0.0448855	0.0352289	-0.00478598	0.124336	-0.0521015
Ssa#XM_014211480.1	Cell chromosome	Structural maintenance of chromosomes protein 6	LOC106611344	-0.370406	0.152864	-0.176571	-0.234461	0.0525456	0.0715266	0.194901	0.391265	0.40705	0.294538	-0.264029	0.0506886	-0.0239204	-0.253461	-0.115976	-0.0740401	0.320806	-0.103797	0.118046	-0.437564
Ssa#XM_014211512.1	Cell chromosome	Centromere protein F	cenpf	-0.591725	0.3939	-0.779516	-0.666894	-0.735986	-0.288013	0.355212	0.570071	0.68338	0.451004	0.3309	-0.0141619	0.489391	0.335453	0.243792	-0.263444	0.584266	-0.334791	0.113564	-0.876396
Ssa#XM_014211718.1	Cell chromosome	SET and MYND domain containing 2b (OrthoDB)	LOC106611479	0.241801	0.095424	0.0102399	-0.0268024	0.0245933	-0.0364772	-0.136636	0.08	-0.236795	-0.243374	0.051651	0.042437	-0.163304	0.158361	0.0123282	0.00542931	0.0430617	0.083566	0.231591	-0.237095
Ssa#XM_014212335.1	Cell chromosome	Histone acetyltransferase KAT6A	kat6b	-0.181936	0.188327	-0.204496		-0.171125	-0.184919	0.0852478	0.276576	-0.129287	0.0284651	-0.0830618	-0.270124	0.143694	0.140578	0.19468	0.414422	0.0472124	-0.1624	-0.0720232	-0.0598287
Ssa#XM_014212616.1	Cell chromosome	Lysine-specific demethylase 3A	LOC106611934	-0.152027	0.35025	-0.253864		-0.40223	0.412557	0.0713015	0.510189	-0.290732	0.65062	0.0640075	0.127348	-0.137954	-0.254115	-0.258607	-0.0514493	0.0173504	-0.201246	0.120839	-0.322239
Ssa#XM_014213562.1	Cell chromosome	High-mobility group box 3b (OrthoDB)	LOC106612439	-0.0987481	-0.137266	0.273641	-0.268203	-0.50084	0.404172	0.192111	0.0955607	0.251242	0.16794	0.491831	0.414294	-0.173169	-0.138258	0.0350034	-0.0590755	-0.774126	-0.295688	0.122442	-0.00285881
Ssa#XM_014213948.1	Cell chromosome	H3 histone, family 3A (OrthoDB)	LOC106612614	-0.0178573	-0.0764388	0.220891	-0.0354219	0.220864	0.242078	0.063036	0.00727572	0.196965	0.0966267	0.292077	0.260832	-0.132205	-0.0292095	-0.0120369	-0.212164	-0.494486	-0.283092	-0.209108	-0.0986299
Ssa#XM_014213949.1	Cell chromosome	H3 histone, family 3A (OrthoDB)	LOC106612615	-0.611312	-0.280185	-0.0204895	-0.400144	-0.0121806	-0.333416	-0.335225	-0.174141	0.716317	0.262729	0.656112	-0.0418926	-0.121105	-0.201463	-0.388306	-0.533105	0.659766	0.614638	0.410233	0.133164
Ssa#XM_014214252.1	Cell chromosome	Structural maintenance of chromosomes protein 4 (Ortho_H)	smc4	-0.41872	-0.453131	-0.496545		1.94799	-0.236054	-0.210641	-0.121232	1.05329	-0.195466	-0.289642	-0.229867	-0.56157	-0.438751	-0.424666	-0.495789	2.14783	-0.340762	-0.236287
Ssa#XM_014214777.1	Cell chromosome	Beta-secretase 2	LOC106612993	0.0686736	0.0423816	0.250459		0.054923	0.0713152	0.113614	0.162103	-0.133075	-0.111045	0.2243	0.0638839	-0.21613	-0.201171	-0.235859	-0.105614	-0.143656	0.00833792	0.17261	-0.086049
Ssa#XM_014216326.1	Cell chromosome	Hyperpolarization activated cyclic nucleotide-gated potassium channel 3 (OrthoDB)	LOC106613751	-0.00356268	-0.0215877						-0.0306858				-0.0261146			-0.0378568	0.0277324	0.00881721		0.0832579
Ssa#XM_014216359.1	Cell chromosome	SWI/SNF-related matrix-associated actin-dependent regulator of chromatin subfamily E member 1-related (Ortho_H)	LOC106613768	-0.271656	-0.131082	-0.0445221		-0.0168826	0.0823638	0.1055	-0.0621906	-0.0453217	0.0274806	0.354634	0.122562	-0.151383	-0.10717	-0.0851035	-0.101258	-0.0420554	0.156397	0.143916	0.0657738
Ssa#XM_014216438.1	Cell chromosome	Chromatin assembly factor 1 subunit A (Ortho_H)	p150	-0.728271	0.377726	-0.518924	-0.410168	-0.314078	-0.0246553	0.0711404	0.324516	0.568531	0.267271	0.199883	0.178741	0.188038	-0.431713	-0.391593	-0.43362	0.774383	0.236366	0.438386	-0.371951
Ssa#XM_014216568.1	Cell chromosome	centrosomal protein 19kDa (cep19)	cep19	0.348834	-0.117123	0.346648	0.120072	0.30627	0.232808	0.0945469	0.0892419	-0.0797773	0.167677	0.191516	0.13667	-0.423411	-0.182982	-0.31028	-0.341937	-0.31891	0.0175355	-0.1818	-0.0955972
Ssa#CK879305	Cell cycle	Cell cycle control protein 50A [Salmo salar]	tmem30c	2.11915	-0.839541	1.45926	2.07909	1.36383	0.0666599	0.0308325	-0.616271	0.190605	0.198749	-0.67135	0.37992	-1.26482	-0.608188	-1.4082	-1.67454	-1.16754	-0.720239	-0.432132	1.5147
Ssa#NM_001139779.1	Cell cycle	Cell division cycle protein 20 homolog (Ortho_H)	cdc20	-1.1498	-0.392357	-0.60003	-0.853244	-0.743417	-0.196764	0.143093	-0.310554	0.670005	0.338561	0.323717	0.403305	0.730264	-0.439777	-0.244461	-0.501881	0.745622	0.852803	0.942896	0.282016
Ssa#NM_001140108.1	Cell cycle	Kelch-like protein 13 (Ortho_H)	klh13	-0.671486	0.073018	-0.318992	-0.701361	0.188926	0.119344	0.0349005	0.000949182	0.697039	0.382475	0.294772	0.326693	0.0856935	-0.425757	-0.532467	-0.542658	0.510272	0.0905895	0.171589	0.216466
Ssa#NM_001140179.1	Cell cycle	Targeting protein for Xklp2 (tpx2)	tpx2	-1.00994	0.221784	-0.492184	-0.854351	0.124397	0.287983	0.155505	0.53559	0.827242	0.16687	0.769218	0.482093	-0.188152	-0.616043	-0.366974	-0.696731	0.355085	0.367501	0.546232	-0.615126
Ssa#NM_001140199.1	Cell cycle	Cyclin A1 (OrthoDB)	ccna2	-0.47191	-0.130216	-0.216234	-0.365785	-0.376329	-0.430683	-0.119469	-0.270826	0.805744	0.579666	0.743171	0.509878	-0.491837	-0.38052	-0.537671	-0.848436	0.581601	0.668463	0.473798	0.277596
Ssa#NM_001140616.1	Cell cycle	Cell division cycle associated 8 (OrthoDB)	borea	-1.05121	-0.273037	-0.108685	-0.321295	-0.27259	-0.29358	-0.15696	-0.371778	0.504953	0.566164	0.430717	0.217193	0.238862	-0.593592	-0.474499	-0.652834	0.673199	0.7396	0.611619	0.587742
Ssa#NM_001141141.1	Cell cycle	Cyclin-dependent kinase inhibitor 3 (Ortho_H)	cdkn3	-1.24906	-0.967919	0.206414	-0.112665	0.194205	-0.527721	-0.482391	-0.876757	0.670563	0.597074	0.0117151	-0.0238516	0.327115	0.461772	0.472508	-0.739166	-0.388877	0.97	0.622095	0.834948
Ssa#NM_001146599.1	Cell cycle	Polyamine-modulated factor 1 (pmf1)	pmf1	0.186477	-0.704447	0.0256381	0.272505	0.0372976	-0.22519	-0.28714	-0.506306	0.91326	0.687422	1.015	0.950528	-0.269733	-0.592938	-0.671414	-1.10069	-0.022406	0.277145	-0.0251021	0.0400986
Ssa#NM_001173579.1	Cell cycle	Condensin complex subunit 3 (Ortho_H)	cnd3	-0.944117	-0.0839065	-0.668606	-0.637238	-0.17279	0.036599	0.0720088	0.131441	0.736509	0.27076	0.344136	0.332188	0.38702	-0.260758	-0.00836639	-0.416224	0.588496	0.362932	0.469664	-0.539741
Ssa#NM_001173941.1	Cell cycle	WEE1 homolog (S. pombe) (OrthoDB)	znf143b	-0.592093	-0.302671	-0.465191	-0.56874	-0.233612	-0.299884	-0.235201	-0.258208	0.0540228	-0.259298	-0.14693	-0.104229	0.543214	0.228988	0.184899	0.365721	0.705168	0.495254	0.536683	0.352114
Ssa#XM_014126107.1	Cell cycle	kinesin-like protein KIF23 (LOC106561842)	LOC106561842	1.99299	-0.753336	0.452964	1.98295	0.306525	-0.675256	-0.255543	-0.630331	0.325206	0.0612617	-0.441794	-0.638043	-0.54111	0.312342	0.183861	-0.505487	-0.364378	-0.698998	-0.355624	0.2418
Ssa#XM_014127368.1	Cell cycle	cyclin-dependent kinase inhibitor 1B-like (LOC106562470)	LOC106562470	1.10723	0.00415066	0.806675	0.534179	0.678035	0.190202	0.977862	0.40894	-0.671563	0.190538	0.367263	0.0452386	-0.909106	-0.0697863	-0.663707	-0.786893	-1.0743	-0.495405	-0.634975	-0.00458284
Ssa#XM_014128823.1	Cell cycle	cyclin B1 (ccnb1)	ccnb1	-0.582837	-0.369312	-0.0933689	-0.371774	-0.128647	-0.228935	-0.0589639	-1.58541	0.866862	0.254101	0.895155	0.602107	-2.02936	-0.186077	-0.279732	-0.599478	1.17465	1.20152	0.843423	0.676075
Ssa#XM_014129164.1	Cell cycle	Chromosome-associated kinesin KIF4A	LOC106563510	-0.652209	0.554991	-0.457137	-0.503957	0.898957	0.787654	0.246035	0.382794	-1.55567	0.0924906	0.266895	0.173224	0.179544	-0.20346	-0.308741	-0.403692	0.498635	0.132567	0.490882	-0.619791
Ssa#XM_014129360.1	Cell cycle	Kinesin-like protein KIF20A	LOC106563621	-0.801805	0.177623	-0.487689	-0.608578	-0.137854	-0.188893	-0.0139416	0.359999	0.66939	0.0636007	0.594253	0.171279	0.076749	-0.434288	-0.499832	-0.737634	0.945068	0.417769	0.855755	-0.420977
Ssa#XM_014129471.1	Cell cycle	G2/mitotic-specific cyclin-B3-like (LOC106563680), X1	LOC106563680	-0.846985	0.0698562	-0.286259	-0.648757	-0.309901	0.173408	0.423074	0.280718	0.727534	0.202851	0.530332	0.416629	-0.0118801	-0.534756	-0.588619	-0.54742	0.216133	0.42708	0.343322	-0.0363562
Ssa#XM_014132942.1	Cell cycle	Cyclin-dependent kinase 18	LOC106565629	1.22663	0.567596	0.882231	0.761013	1.40612	1.30593	1.5664	1.49334	-0.553069	0.560153	-0.00477555	0.0314345	-1.11806	-0.813457	-0.976477	-1.50542	-1.25437	-1.36863	-1.24575	-0.960877
Ssa#XM_014135019.1	Cell cycle	G2/mitotic-specific cyclin-B1-like (LOC106566708)	LOC106566708	-0.907873	-0.385999	-0.47555	-0.608591	-0.306297	-0.49963	-0.144179	-0.329374	0.746294	0.163516	0.665783	0.161382	0.34316	-0.557156	-0.400761	-0.71147	1.08749	0.993312	0.857052	0.3089
Ssa#XM_014136011.1	Cell cycle	G0/G1 switch protein 2	LOC106567109	0.888677	0.452073	0.584549	1.06862	0.63288	0.125207	-1.61912	0.298844	1.3907	0.0341718	0.249037	-0.487864	0.208094	-0.230549	0.0520166	-0.701353	-1.16244	-1.36954	-0.578897	0.16491
Ssa#XM_014146969.1	Cell cycle	G0/G1 switch protein 2	LOC106572624	1.27432	0.647549	0.668532	1.1769	0.808379	0.607204	-1.58172	0.410267	1.07226	-0.00761717	0.248551	-0.34088	-0.325306	0.0845043	-0.208376	-1.17339	-1.06443	-1.60324	-0.592356	-0.101157
Ssa#XM_014147064.1	Cell cycle	Proliferation-associated protein 2G4 (Ortho_H)	LOC106572679	-0.350223	-1.06061	-1.02527	-0.197445	-0.225792	-1.21942	0.0790829	-0.29996	0.274698	-1.16367	0.124191	-0.903794	1.08473	0.214995	0.371559	0.616705	1.10213	0.928725	0.999355	0.650029
Ssa#XM_014151935.1	Cell cycle	Tuftelin	LOC106575420	-0.80119	-0.123546	-0.487843	-0.471632	-0.444501	-0.339025	-0.167876	-0.291519	0.508893	-0.279553	-0.520701	0.335408	0.765681	0.15843	0.326156	1.06468	0.467826	-0.0909401	0.315906	0.0753499
Ssa#XM_014153279.1	Cell cycle	Transcription termination factor 1	LOC106576231	-0.490136	-0.438488	-0.321687	-0.633921	-0.329229	-0.40323	-0.401689	-0.486372	-0.0289901	-0.0189064	-0.00142739	0.0370187	0.676481	0.232834	0.110739	0.162133	0.591325	0.701019	0.62988	0.412646
Ssa#XM_014154900.1	Cell cycle	Kinesin-like protein KIF11 (Ortho_H)	LOC106577137	1.19107	0.0397424	0.548053	1.0718	-0.470027	0.0191223	0.181583	0.308789	-0.677582	0.254216	0.358987	0.360989	-0.984584	-0.375986	-0.733328	-0.974498	0.224093	-0.172972	0.315089	-0.484553
Ssa#XM_014159251.1	Cell cycle	Kinesin-like protein KIF22 (Ortho_H)	kif22	-0.842591	0.264953	-0.449819	-0.77481	-0.312144	0.0710278	-0.0040572	-0.0471185	0.751553	0.44551	0.292046	0.286775	0.212085	-0.495694	-0.352332	-0.321318	0.4189	0.583243	0.267431	0.0063663
Ssa#XM_014160702.1	Cell cycle	metaxin-1-like (LOC106580080), X1	LOC106580080	-0.652625	-0.372845	-0.195882	-0.779257	-0.343555	-0.169311	-0.0654187	-0.226116	-0.0337723	-0.285495	0.225253	0.150849	0.245632	0.0474438	-0.0401887	0.130007	0.44212	0.619808	0.929474	0.373875
Ssa#XM_014161309.1	Cell cycle	Kinetochore-associated protein 1	kntc1	-0.779267	0.192504	-0.579237	-0.36696	-0.436338	-0.183767	0.0378612	0.452502	0.815333	0.533827	0.136084	0.202563	0.122788	-0.0668804	-0.0277578	-0.397484	0.591364	0.073883	0.143068	-0.464087
Ssa#XM_014164030.1	Cell cycle	Cell division cycle associated 7a (OrthoDB)	LOC106581758	-0.516314	-0.359347	-0.245979	-0.431126	0.0610299	-0.0737043	-0.4937	-0.155147	0.607011	0.460223	0.403501	0.668677	0.023152	-0.449695	-0.397804	-0.87476	0.350424	0.816566	0.425492	0.181506
Ssa#XM_014164597.1	Cell cycle	Four and a half LIM domains 2b (OrthoDB)	LOC106581984	-0.352053	0.886256	0.965228	0.543946	0.536119	1.08213	0.653931	0.626534	-0.407966	-0.382088	-0.377953	-0.716099	-0.205011	-0.659965	0.0634294	0.476694	0.144998	-1.05336	-1.28526	-0.539519
Ssa#XM_014169726.1	Cell cycle	Cyclin-dependent kinases regulatory subunit 1	LOC106584418	0.757761	-0.299374	0.539088	0.953403	0.148321	-0.064336	-0.240195	-0.194941	0.377046	0.141707	0.402596	0.155	-0.721973	-0.146117	-0.300187	-1.57798	-0.0907408	-0.088949	0.105203	0.144658
Ssa#XM_014170069.1	Cell cycle	G2 and S phase-expressed protein 1	gtse1	-1.32595	-0.0885298	-0.905811	-1.09221	-0.352234	-0.146814	0.0685482	0.228201	0.981059	0.168307	0.822133	0.502602	0.388469	-0.615321	-0.585966	-0.522253	0.982103	0.824416	0.814659	-0.145408
Ssa#XM_014170289.1	Cell cycle	Protein regulator of cytokinesis 1	LOC106584748	-1.1041	-0.590791	-0.806711	-0.731051	-2.23578	-0.226581	-0.0935511	-0.210751	0.679439	-0.109941	0.219906	0.229929	0.447768	-0.632041	-0.335531	-0.375241	0.756091	0.715913	4.41904	-0.0160111
Ssa#XM_014173288.1	Cell cycle	Cell division cycle associated 7a (OrthoDB)	LOC106586236	-0.617392	-0.100155	-0.327884	-0.0279925	0.105127	-0.224336	-0.196622	-0.0200145	1.03025	0.392898	0.297195	0.486069	0.0529554	-1.06423	-0.595383	-0.590342	0.301922	0.594184	0.378503	0.125251
Ssa#XM_014173338.1	Cell cycle	Dedicator of cytokinesis 9b (OrthoDB)	LOC106586262	0.483517	1.04299	0.211893	0.442696	0.143326	0.134778	0.654243	0.496784	-0.229727	0.0227074	-0.578823	-0.689483	-0.750555	0.326809	-0.108923	0.318048	0.0147894	-0.736913	-0.559912	-0.638245
Ssa#XM_014174049.1	Cell cycle	spindle and kinetochore associated complex subunit 3 (ska3), X1	ska3	-0.693924	-0.181208	-0.312406	-0.265589	-0.229495	-0.120489	-0.092048	-0.109025	0.812373	0.299995	0.698617	0.466947	-0.0809729	-0.609637	-0.658435	-1.08	0.622212	0.786791	0.639295	0.106995
Ssa#XM_014174086.1	Cell cycle	Centromere protein J	LOC106586611	-0.772301	0.0696138	-0.6761	-0.681094	-0.369974	-0.0907149	0.0850333	0.607202	0.337878	0.181685	0.388365	0.246621	0.182695	-0.26315	-0.254645	-0.0418586	0.294626	0.299144	0.586995	-0.130018
Ssa#XM_014175646.1	Cell cycle	cyclin B2 (ccnb2), X1	ccnb2	-0.891674	-0.468661	-0.31638	-0.7356	-0.108999	-0.0333368	0.111333	-0.213636	0.885962	0.400113	0.566406	0.400417	0.124788	-0.525725	-0.452786	-0.746201	0.407303	0.683848	0.556596	0.356229
Ssa#XM_014175805.1	Cell cycle	cell cycle progression protein 1-like (LOC106587427), X1	LOC106587427	0.259387	1.02317	0.242535	0.341842	0.406545	0.710408	0.526688	0.681533	0.00463875	-0.0749011	-0.0772375	-0.324643	-1.05482	-0.56371	-0.464034	-0.205262	-0.0121509	-0.586315	-0.200096	-0.633582
Ssa#XM_014176280.1	Cell cycle	Protein regulator of cytokinesis 1	LOC106587689	1.30169	-0.372714	0.432965	1.39201	0.288742	-0.214567	-0.429393	-0.4692	0.274543	0.242892	0.0576989	-0.150492	-0.509922	0.0285645	0.0754897	-0.707139	-0.503392	-0.167824	-0.516402	-0.0535408
Ssa#XM_014200427.1	Cell cycle	Replication protein A 32 kDa subunit (Ortho_H)	LOC106605109	-0.958908	-0.623326	-0.386341	-0.847705	-0.410751	-0.192184	-0.0312015	-0.254884	0.437452	0.194224	0.0602959	-0.0276786	0.627908	-0.169374	-0.322221	-0.20996	0.646741	0.809752	0.817633	0.84052
Ssa#XM_014202590.1	Cell cycle	Cyclin-F (Ortho_H)	LOC106606416	-0.0203506	-0.67455	-0.857185	-0.392927	-0.919629	-1.34683	-0.0218207	-0.9037	0.538362	-0.283262	-0.299723	0.412819	0.785778	0.944331	0.72402	-0.82975	1.03457	0.716823	1.07267	0.320345
Ssa#XM_014204945.1	Cell cycle	Mitotic checkpoint serine/threonine-protein kinase BUB1 (Ortho_H)	LOC106607702	-0.886006	-0.0336924	-0.637943		-0.408626	-0.216415	0.115248	0.260241	0.369081	0.165358	0.477575	0.324512	0.0649983	-0.271807	-0.366413	-0.426057	0.675217	0.435333	0.619081	-0.259685
Ssa#XM_014205222.1	Cell cycle	Cyclin-dependent kinase 2 (OrthoDB)	LOC106607826	-0.824255	-0.57721	-0.317692	-0.252939	-0.015235	-0.269655	0.302531	-0.439369	0.390068	0.348279	0.33171	0.26394	0.372324	-0.297444	-0.119929	-0.396536	-0.122846	0.72837	0.564188	0.331693
Ssa#XM_014205233.1	Cell cycle	uncharacterized LOC106607836 (LOC106607836), X1	LOC106607836		-0.656966	-0.681158		-0.740724		-0.644877	-0.735457	-0.29515	0.0448329	-0.287269	-0.194897	0.45664	0.787217	0.703102	0.960925	0.427987	0.259442	0.242877	0.353479
Ssa#XM_014205315.1	Cell cycle	Kinesin-like protein KIF11 (Ortho_H)	LOC106607864	-0.751109	-0.127004	-0.774165	-0.271015	-0.476919	-0.357627	-0.379898	0.506451	0.811369	-0.211579	0.764001	0.663507	0.464273	0.22854	0.147713	-0.872789	0.27069	-0.0391442	0.716938	-0.312233
Ssa#XM_014205461.1	Cell cycle	Cyclin-C (Ortho_H)	LOC106607947	-0.377721	-0.311989	-0.523329	-0.529257	0.154249	0.013974	-0.107657	0.0286657	0.423187	0.264969	0.730102	0.413663	-0.0771827	-0.0908631	-0.0276398	0.058198	-0.215458	0.0314918	0.00983437	0.132764
Ssa#XM_014209101.1	Cell cycle	baculoviral IAP repeat containing 5 (birc5)	birc5	-0.495626	-0.971318	-0.419728	0.0976463	-0.384182	-0.59708	-0.250451	-0.702566	0.77189	0.293465	0.271714	0.257588	0.411985	-0.176435	-0.0600452	-0.455031	0.442068	0.809738	0.532724	0.623648
Ssa#XM_014211848.1	Cell cycle	Cyclin A1 (OrthoDB)	LOC106611545	-0.603556	-0.229971	-0.334788	-0.486798	-0.365275	-0.117278	-0.211056	-0.136431	1.03478	0.00903998	0.476085	0.34359	0.0601728	-0.288112	-0.425015	-0.314247	0.167119	0.580863	0.657995	0.182885
Omy#S34313157	Cell cycle	Zona pellucida glycoprotein 3a.1 - Ident 26	si:ch211-225p5.3	-0.0973038	0.00450734						0.0671228				-0.0247584			-0.00971869	0.0601506
Ssa#DY733620	Cell cycle	Cyclin-I [Salmo salar]	ccni2	0.0453042		-0.035903					0.123566					-0.0256906			-0.068386		-0.0388902
Ssa#NM_001139762.1	Cell cycle	checkpoint suppressor 1-like (LOC100194732)	LOC100194732	0.615032	-0.924639	-0.169127	0.315815	-0.177915	-0.726015	-0.917621	-0.936321	-0.0589547	0.156404	-0.0969257	-0.0274853	-0.00426496	0.455256	0.324883	0.0866793	0.22291	0.457462	0.602564	0.802258
Ssa#NM_001139765.1	Cell cycle	Cyclin-dependent kinase 9 (Ortho_H)	cdk9	0.296117	-0.190243	-0.0206154	-0.146239	0.155607	-0.199547	-0.45354	-0.106868	0.130911	-0.247122	0.42898	0.202616	-0.273653	-0.0673897	0.0656836	-0.0921686	0.0836476	0.270265	0.22977	-0.0662078
Ssa#NM_001139796.1	Cell cycle	pim-1 oncogene (pim1)	pim1	-0.0990418	-0.0122744	0.24164	-0.271484	-0.531124	-0.397829	-0.94728	-1.24478	-0.375182	-0.361086	-0.405285	-0.364218	0.2446	0.762291	0.577094	0.385383	0.787597	0.653918	0.301772	1.05529
Ssa#NM_001139953.1	Cell cycle	Retinoblastoma binding protein 6 (OrthoDB)	rbbp6	0.246558	0.5198	0.418741	0.0162613	0.447942	0.324896	0.0641787	0.330404	-1.666e-05	-0.103486	0.279834	0.2599	-0.447942	-0.224385	-0.261964	-0.421817	-0.123453	-0.294953	-0.348867	-0.681629
Ssa#NM_001139958.1	Cell cycle	Cell division cycle protein 27 homolog (Ortho_H)	cdc27	-0.438516	0.127752	-0.303435	-0.200874	-0.374069	0.165757	0.0852183	0.374209	0.0608658	0.109173	0.0870653	0.367108	-0.0979813	-0.366326	-0.210212	0.0501821	0.231015	0.295443	0.205031	-0.16741
Ssa#NM_001139966.1	Cell cycle	cyclin G2 (ccng2)	ccng2	-0.0679273	-0.144263	-0.0963608		0.18974	0.00327263	0.0735306	0.118531	0.0318383	-0.0392196	-0.0699352	0.124398	-0.0790265	-0.100421	-0.184327	-0.0105335	-0.0378887	0.183913	0.0781922	0.026489
Ssa#NM_001140064.1	Cell cycle	Abl interactor 1 (abi1)	abi1	-0.692198	-0.194294	-0.546238	-0.603811	-0.0580518	-0.0781423	-0.0381968	0.00647564	0.317701	0.220158	0.06947	0.383296	0.32297	0.00709154	0.23732	0.0794564	0.50331	0.0520769	0.0728459	-0.0612371
Ssa#NM_001140065.1	Cell cycle	Metaxin-1 (mtx1)	mtx1	-0.393005	-0.0495637	0.0635302		-0.0206925	0.0207519	-0.290075	0.241114	-0.267566	-0.0892417	0.22268	0.410193	-0.162972	0.0650292	-0.151726	0.0411202	-0.160047	0.435451	0.0632552	0.0217613
Ssa#NM_001140185.1	Cell cycle	Cell division control protein 45 homolog (Ortho_H)	cc45l	-0.524241	-0.247834	0.142489		0.179645	0.365871	-0.00637513	0.461528	-0.227252	0.134646	0.102314	0.159313	-0.0515303	-0.304211	-0.409378	-0.164321	-0.615413	0.707465	0.449571	-0.152286
Ssa#NM_001140296.1	Cell cycle	G2/mitotic-specific cyclin-B1	ccnb3	-0.426114	0.114552	-0.118543	-0.322995	-0.0633806	0.0921842	0.184238	-0.0885347	0.692403	0.43524	0.632428	0.475279	-0.607987	-0.252187	-0.31423	-0.78125	0.338619	0.251565	-0.00685045	-0.234438
Ssa#NM_001140418.1	Cell cycle	Androgen-induced proliferation inhibitor (aprin)	aprin	0.109488	-0.166577	0.0255784	-0.612268	0.235142	-0.252961	-0.270654	0.0126593	0.26533	0.179571	-0.183234	0.29492	-0.0699227	-0.0454733	0.0807074	-0.447028	0.318318	0.135589	0.305683	0.0851264
Ssa#NM_001140515.1	Cell cycle	G1/S-specific cyclin-D2 (ccnd2)	ccnd2	-0.042654	0.235493	-0.115709	-0.0926674	-0.706002	0.153611	-0.115058	0.140561	0.260242	0.301099	-0.133446	0.184108	-0.204957	0.123643	0.277344	0.216679	0.178098	-0.0955536	-0.0621989	-0.50263
Ssa#NM_001140558.1	Cell cycle	Protein regulator of cytokinesis 1	prc1	-0.536958	0.233497	-0.337065	-0.261973	-0.0638936	0.298034	0.439027	0.249122	0.432595	0.0979037	0.369237	0.236534	0.193734	-0.648627	-0.480724	-0.546186	0.31056	0.173812	0.199083	-0.357706
Ssa#NM_001140711.1	Cell cycle	Mitotic spindle assembly checkpoint protein MAD2A (Ortho_H)	md2l1	-0.433486	0.00998369	0.381577	-0.626259	0.094916	0.162984	0.289713	-0.0712755	0.720365	0.583709	0.576859	0.601589	-2.01685	-0.0859605	-0.12863	-1.59006	0.462762	0.388171	0.268355	0.411536
Ssa#NM_001140965.1	Cell cycle	S-phase kinase-associated protein 1 (Ortho_H)	skp1	-0.744536	-0.421376	-0.385993	-0.485845	-0.0472923	-0.252392	-0.219945	-0.380313	0.486633	0.112589	-0.0393051	0.208634	0.273794	-0.0623606	0.255594	0.497352	0.286439	0.504974	0.26798	0.145363
Ssa#NM_001141112.1	Cell cycle	Cyclin-dependent kinase 4 inhibitor D (cdn2d)	cdn2d	-0.263241	-0.12973	0.213906	0.0243411	-0.390289	0.0201044	-0.0945796	-0.153149	0.0578073	0.158763	0.163055	0.36058	-0.249022	-0.0581309	-0.119127	-0.232379	-0.0105168	0.387943	0.204514	0.109147
Ssa#NM_001141151.2	Cell cycle	Cyclin-dependent kinase 2 (OrthoDB)	cdc2	-0.635568	-0.476517	-0.0484646	-0.237782	-0.104337	-0.0610152	0.114215	-0.248409	0.579959	0.170255	0.366165	0.325846	0.123605	-0.520147	-0.311284	-0.757161	0.293604	0.724738	0.417207	0.285092
Ssa#NM_001141155.1	Cell cycle	cyclin-dependent kinase 2 interacting protein (cinp)	cinp	0.69565	-0.501304	0.383297	0.879993	0.110368	-0.128195	-0.451539	-0.509826	-0.375452	-0.0369395	0.125132	-0.178192	-0.233563	0.163278	0.167619	-0.218941	-0.106321	0.320694	-0.240376	0.134624
Ssa#NM_001141176.1	Cell cycle	Cyclin-dependent kinase 4 inhibitor B (cdn2b)	cdn2b	0.45928	-0.436619	0.0643116	0.257389	0.241947	0.306095	-0.140372	-0.286617	-1.82097	0.598592	0.564908	0.541466	-0.0143221	0.595625	0.548462	0.365852	-2.89644	0.262219	0.156533	0.632658
Ssa#NM_001141217.1	Cell cycle	B-cell translocation gene 3 (btg3)	btg3	0.0586875	-0.26949	0.240998	0.17263	-0.137763	-0.260187	-0.259521	-0.509603	-0.09465	0.0239598	0.0252336	0.0123488	-0.489813	0.0270975	0.0504055	-0.279316	0.109905	0.793976	0.116718	0.668378
Ssa#NM_001141438.2	Cell cycle	Cyclin-dependent kinases regulatory subunit 1 (cks1)	cks1	-0.162823	-1.08216	-0.176383	0.537741	-0.120081	-0.44986	-0.288048	-0.62987	0.270105	0.18459	-0.146091	0.00270026	0.145569	-0.0160923	0.202206	-0.470345	0.152187	0.551143	0.639301	0.856209
Ssa#NM_001141537.1	Cell cycle	SPC24, NDC80 kinetochore complex component, homolog (S. cerevisiae) (spc24)	spc24	0.684271	-0.607727	0.677161	0.529262	0.591193	-0.184155	-0.168152	-0.29006	0.844736	0.643773	0.402498	0.476399	-0.963608	-0.714736	-0.533524	-1.66628	0.0710526	0.247561	-0.100567	0.0608961
Ssa#NM_001141638.1	Cell cycle	Aurora kinase B (OrthoDB)	stk6	-0.677177	-0.354503	-0.325793		0.504156	-0.221184	-0.074195	-0.229746	-0.0470779	-0.0138996	0.338799	0.199929	-0.00532271	-0.122308	-0.414365	-0.420854	0.381631	0.558516	0.611433	0.311956
Ssa#NM_001141734.1	Cell cycle	Cyclin-dependent kinase 2 (OrthoDB)	cdk2	-0.00821639	-0.439693	0.247518	0.223012	-0.14664	-0.276	-0.302544	-0.406826	0.500385	0.313569	0.39293	0.299885	-0.120374	-0.280941	-0.442878	-1.03411	0.248104	0.502829	0.26348	0.46651
Ssa#NM_001141870.1	Cell cycle	retinoblastoma binding protein 9 (rbbp9)	rbbp9	0.618047	-0.36136	0.378537	0.780093	-0.634278	0.264787	0.193863	-0.0888092	-0.400719	0.497099	0.225655	0.420103	-0.381811	-0.173806	-0.0729175	-0.40069	-0.462874	-0.148182	-0.328551	0.0758083
Ssa#NM_001146516.1	Cell cycle	DNA replication complex GINS protein PSF1 (Ortho_H)	gins1	0.148279	-0.673721	0.12074	0.132879	-0.256966	-0.376108	-0.966043	-0.487607	0.568405	0.309706	0.771673	0.622233	-0.307116	-0.135907	-0.276478	-0.85616	0.29305	0.68812	0.397349	0.283678
Ssa#NM_001146547.1	Cell cycle	Sorting nexin 3 (OrthoDB)	snx12	-0.0555517	-0.0675811	0.233822	-0.297623	-0.552341	0.0665777	-0.42108	-0.0790946	-0.00148583	-0.165988	0.13726	0.413959	-0.115058	-0.212316	0.111058	0.0342429	0.101042	0.57357	0.245393	0.0511888
Ssa#NM_001146617.1	Cell cycle	Cyclin-dependent kinase 6 (OrthoDB)	cdk6	-0.446883	-0.427957	-0.206043	0.0179786	-0.163294	-0.230474	-0.183054	-0.276029	0.0509539	0.0787971	0.0277908	0.100702	-0.0471091	0.0581345	0.393812	-0.107884	0.0749081	0.437911	0.290843	0.556895
Ssa#NM_001146667.1	Cell cycle	spindle and kinetochore associated complex subunit 1 (ska1)	ska1	0.0112974	-0.551917	0.0416267	0.191731	-0.215259	-0.281236	-0.453302	-0.429345	0.900343	0.269477	0.786657	0.318591	-0.122474	-0.220999	-0.568458	-1.26837	0.410327	0.589233	0.468815	0.123252
Ssa#NM_001165275.1	Cell cycle	RAD23 homolog Aa (S. cerevisiae) (OrthoDB)	rd23b	-0.0317447							-0.0232292			-0.0337714			0.0190516	-0.0303257	0.100019
Ssa#NM_001165365.1	Cell cycle	Protein tyrosine phosphatase type IVA, member 1 (OrthoDB)	tp4a1	0.399563	0.0980292	0.684628	-0.604639	0.57542	0.277865	0.259208	-0.00397267	0.0941027	0.287209	0.546293	0.328247	-2.35453	0.240127	0.0451724	-1.2512	0.0217031	0.203729	-0.0285014	0.181539
Ssa#NM_001165391.1	Cell cycle	cyclin D1 (ccnd1)	ccnd1	0.0371818	-0.0535822	-0.139769	-0.588691	0.0880008	-0.076488	0.0481918	0.188203	0.102538	-0.0798897	-0.314979	-0.0712715	-0.00758216	0.199844	0.211684	-0.347679	0.211831	0.278419	0.219429	0.0946108
Ssa#NM_001173565.1	Cell cycle	Cell cycle progression protein 1 (Ortho_H)	ccpg1	0.0677764	1.04633	-0.114032	0.49868	0.428758	0.407428	0.348133	0.686288	-0.0879734	-0.159588	-0.211608	-0.124542	0.10885	-0.839783	-0.589265	-0.199645	-0.0963002	-0.549224	-0.0447681	-0.575523
Ssa#NM_001173615.1	Cell cycle	Retinoblastoma-associated protein (Ortho_H)	rb1	-0.371915	-0.0783379	-0.233398	-0.0494942	-0.165323	0.0621928	0.23747	0.480292	0.0303803	0.0826703	-0.212562	0.0450661	0.0851042	-0.365324	-0.217956	0.156394	0.212033	0.0792932	0.411224	-0.187814
Ssa#NM_001173652.1	Cell cycle	Arylsulfatase B (Ortho_H)	arsb	-0.10144	-0.0361995	0.309101	0.201158	0.336212	0.160464	0.256102	0.015008	0.233438	0.100569	0.221119	0.0212088	-1.82439	-0.0968658	0.0200873	-0.359925	0.103202	0.0127017	0.0822053	0.346243
Ssa#NM_001173699.1	Cell cycle	Cyclin Y (OrthoDB)	ccny	-0.240869	0.0690015	-0.0066163		-0.0128764			0.0362748	0.106531	0.0381393	0.058814	0.0209803	-0.110591	0.101338	0.0836075	0.0153187	-0.047351	-0.111702
Ssa#NM_001173794.1	Cell cycle	PiggyBac transposable element-derived protein 4	prr11	-0.542709	-0.298116	0.0241729	0.211208	-0.00885254	-0.188158	0.253697	-0.337036	0.157636	0.713664	0.221697	0.283687	0.135505	-0.221637	-0.0578053	-0.57141	-0.198642	0.319844	0.106352	-0.00309803
Ssa#NM_001173803.1	Cell cycle	Kinetochore protein NDC80 homolog (Ortho_H)	ndc80	-0.309535	0.15937	-0.118191		0.037419	0.0541381	0.132935	0.0993155	-0.0800819	0.0887005		0.175954	-0.205854	-0.137901	-0.172079	-0.039526	-0.0565351	0.112372	0.259495
Ssa#NM_001173931.1	Cell cycle	Cell division cycle 5-like protein (Ortho_H)	cdc5l	-0.881339	-1.0149	-0.979189		-0.857879	-0.740179	1.43315	1.90156	-0.903039	-0.570711	1.75778	-1.01648	-1.05471	-1.01528	1.56435	-1.2284	1.75874	-0.729279	1.63149	0.944308
Ssa#S31972778	Cell cycle	BUB1 budding uninhibited by benzimidazoles 1 homolog (Yeast) (BUB1) - Ident 94	bub1ba	-0.334325	-0.0695913	-0.0962152			-0.0252249	0.0121527	-0.0965401	0.07212	0.0229946	0.197517	0.243345	0.0145433	-0.189177	-0.289528	-0.228847	0.220888	0.305162	0.270398	-0.0296719
Ssa#S35478215	Cell cycle	Cyclin-dependent kinase inhibitor 1C [Salmo salar]	null	-0.309612	-0.36891	-0.21616		-0.101929	-0.380761	0.0642909	-0.421798	-0.523047		-0.279858	-0.00525583	-0.141337	0.501902	0.178606	0.215219	0.231408	0.377003	0.0855073	1.09473
Ssa#S35594921	Cell cycle	Chromosome transmission fidelity protein 8 homolog	si:ch211-218c6.5	0.00470868	-0.66687	0.0578277	-0.034541	-0.27283	-0.0397912	-0.30827	-0.393277	0.577506	0.457091	0.360003	0.416759	-0.324276	0.0251957	0.0358837	-0.748655	-0.221544	0.532286	0.133449	0.409349
Ssa#XM_014123026.1	Cell cycle	Nucleoprotein TPR	LOC106560285	0.0751894	1.17028	-0.21976	-0.286778	-1.13759	0.166425	0.609959	1.01898	-1.42681	0.407876	-0.408464	0.104871	-0.915161	0.172813	0.0552298	0.563697	0.511907	-0.205121	0.156295	-0.413838
Ssa#XM_014123455.1	Cell cycle	Dedicator of cytokinesis 8 (OrthoDB)	LOC106560490	-0.703344	-0.0327361	-0.506683	-0.140137	-0.0263557	-0.10134	0.487498	0.730545	0.229784	0.123691	-0.725977	-0.414994	0.700292	-0.258544	0.432704	0.942423	0.0650351	-0.530427	-0.0244715	-0.246968
Ssa#XM_014123543.1	Cell cycle	Abnormal spindle-like microcephaly-associated protein (Ortho_H)	LOC106560548	-0.392955	-0.0707789	-0.649441	-0.157285	-0.551881	-0.310326	0.210925	0.197727	0.933253	0.497904	0.131743	-0.0908634	0.267695	0.210475	0.315371	-0.342844	0.482413	-0.120272	0.0745792	-0.635435
Ssa#XM_014123834.1	Cell cycle	cyclin-dependent kinase inhibitor 1B-like (LOC106560698), X1	LOC106560698	0.343631	0.240146	0.402636	0.186544	0.658741	0.678757	0.10984	0.399804	0.432674	0.0991751	0.159297	0.013497	-0.520909	-0.88686	-0.815389	-0.990204	-0.175309	0.045078	-0.0533809	-0.327769
Ssa#XM_014124501.1	Cell cycle	cyclin-dependent kinase inhibitor 1B (p27, Kip1) (cdkn1b)	p27, Kip1	-0.163248	-0.180323	0.702203	-0.463831	0.00501957	-0.350219	-0.115148	0.283809	-0.326029	-0.0490484	-0.415591	0.416758	-0.0456444	0.0350943	0.206528	0.545185	-0.150923	0.147238	-0.204309	0.122476
Ssa#XM_014124672.1	Cell cycle	WEE1 homolog (S. pombe) (OrthoDB)	wee1	-0.0849321		0.053785		4.20098e-05			0.0350919			-0.026209	-0.0123157	-0.0213612	0.059272	-0.0360438	-0.0654254	0.0198497	0.129584	-0.0513376
Ssa#XM_014125216.1	Cell cycle	G1/S-specific cyclin-D2-like (LOC106561356)	LOC106561356	0.471847	-0.22766	0.137474	0.535017	-0.25515	-0.363299	-0.49579	-0.344422	-0.020227	0.210414	-0.263682	0.0153737	0.0791001	0.132418	0.0900111	-0.207982	0.11441	0.0297031	-0.131149	0.493591
Ssa#XM_014125721.1	Cell cycle	Aurora kinase B (OrthoDB)	LOC106561604	-0.463007	-0.461917	-0.282136	-0.100939	0.0216712	-0.225456	0.0137656	-0.245861	0.320184	0.248965	0.128551	0.212736	0.0398333	-0.34961	-0.317043	-0.344818	0.247886	0.826946	0.463819	0.266437
Ssa#XM_014125870.1	Cell cycle	Nuclear receptor subfamily 2, group C, member 2 (OrthoDB)	LOC106561686	-0.224644	-0.0847509	-0.128369	-0.182087	0.123837	0.0968395	-0.190272	0.312025	-0.053606	-0.169233	0.567823	0.310352	-0.136966	-0.407303	-0.224018	-0.0433583	-0.182548	0.391725	0.349629	-0.125069
Ssa#XM_014126006.1	Cell cycle	centrosomal protein 152kDa (cep152)	cep152	-0.0876113	-0.0113019	0.0887373		-0.066852		0.017377	0.0195769	-0.122366	-0.013013	0.133638	-0.0402514	-0.0552825	-0.0403854	0.0310872	0.0896133	0.00416323	0.0760523	-0.023182
Ssa#XM_014126022.1	Cell cycle	Protein regulator of cytokinesis 1	LOC106561782	-0.646635	-0.0703897	-0.350118	-0.579349	-0.221438	-0.302898	-0.0259524	0.142385	0.522803	0.127342	0.426558	0.399829	0.0540768	-0.230744	-0.299411	-0.48692	0.486039	0.622393	0.524506	-0.092072
Ssa#XM_014126200.1	Cell cycle	Four and a half LIM domains 2b (OrthoDB)	LOC106561894	-0.040961							0.040961
Ssa#XM_014126529.1	Cell cycle	Cyclin E1 (OrthoDB)	LOC106562012	-0.313188	-0.209912	0.0941828	-0.103196	0.0170782	-0.0150391	-0.00759337	-0.0306537	0.107913	0.0724118	0.0899248	0.449447	-0.195424	-0.452889	-0.444189	-0.284602	0.17183	0.587463	0.36916	0.0972768
Ssa#XM_014126599.1	Cell cycle	G1/S-specific cyclin-D1-like (LOC106562055)	LOC106562055	0.201937	0.015693	0.0386463	-0.0774244	0.432618	0.104136	-0.0319927	0.0278451	-0.148687	0.0365436	-0.0697284	-0.078673	-0.337874	-0.154343	-0.211328	-0.163081	0.0438042	0.142186	0.264725	-0.0349982
Ssa#XM_014126608.1	Cell cycle	DNA replication factor Cdt1-like (LOC106562060)	LOC106562060	-0.356509	-0.155978	-0.0916674	-0.38245	-0.0835925	0.122397	-0.0565266	0.197039	0.276643	0.0341673	0.210595	0.389792	0.123203	-0.424894	-0.328026	-0.43148	0.146635	0.438021	0.470481	-0.0978502
Ssa#XM_014127156.1	Cell cycle	retinoblastoma-like protein 2 (LOC106562338)	LOC106562338	-0.0401175	-0.00237	0.0363196					-0.135274	0.326668		0.061748	0.0188186	0.210948		-0.130354	-0.106183	-0.0898102	-0.02523	-0.125165
Ssa#XM_014127258.1	Cell cycle	retinoblastoma-like protein 2 (LOC106562395)	LOC106562395	-0.456893	-0.350125	-0.506737	-0.309285	-0.415651	-0.356229	-0.590609	-0.21279	-0.0472514	-0.0715212	0.039842	0.16295	0.201886	0.562974	0.605368	0.259663	0.574802	0.0781645	0.426051	0.405384
Ssa#XM_014127373.1	Cell cycle	Cyclin-dependent kinase 2 associated protein 2 (OrthoDB)	LOC106562472	0.390636	-0.39864	0.0961653	0.608863	-0.0416596	-0.318701	-0.434729	-0.366208	0.126642	0.317563	0.5753	0.42276	-0.533784	0.187853	0.0433964	-0.508043	-0.0144253	-0.0243212	-0.107221	-0.0214508
Ssa#XM_014127606.1	Cell cycle	Cell cycle control protein 50A	LOC106562615	0.293141	0.186563	0.38997	0.176359	0.50322	0.0556579	0.0164543	0.434695	0.0326097	-0.259066	0.174758	0.195584	-0.50731	-0.227404	-0.30078	-0.17874	-0.315624	-0.134877	-0.153	-0.382217
Ssa#XM_014127679.1	Cell cycle	cyclin-dependent kinase inhibitor 1B-like (LOC106562696)	LOC106562696	0.822693	-0.162908	0.47074	0.403379	1.10959	0.49718	0.943206	0.334192	-0.73658	-0.025792	-0.121405	-0.316862	-0.832283	0.157217	-0.231405	-0.675891	-0.889948	-0.561924	-0.368966	0.185756
Ssa#XM_014127682.1	Cell cycle	Kinesin family member 23 (OrthoDB)	LOC106562699	-0.653625							-0.901621	-0.0401917			-0.71884	3.10746	-0.728135		-0.873331	0.808285
Ssa#XM_014127903.1	Cell cycle	cyclin-dependent kinase inhibitor 1B-like (LOC106562863)	LOC106562863	-0.287141	-0.267256	-0.206489					-0.278123			-0.227739	-0.130844	-0.0512148	0.18078	0.254716	0.335528	-0.0317107	0.159296	0.257085	0.293116
Ssa#XM_014128306.1	Cell cycle	Arrestin domain containing 3b (OrthoDB)	LOC106563080	-0.439195	-0.137221	0.445305	-0.0924564	-0.331262	-0.341836	0.0683146	-0.0709463	0.173262	-0.0727456	0.535909	0.883182	-0.196347	-0.310605	0.291363	-0.13713	0.241647	-0.178397	-0.106753	-0.224082
Ssa#XM_014129022.1	Cell cycle	Kelch-like protein 13 (Ortho_H)	LOC106563441	-0.0325687	0.0934536			0.0153103			0.00371141			-0.0575895	-0.0813666	-0.021304		0.0325736	-0.0394628		0.0522439	0.0349987
Ssa#XM_014129177.1	Cell cycle	Protein regulator of cytokinesis 1	LOC106563511	-0.46363	0.217889	-0.205392	-0.0927969	-0.346481	-0.261003	-0.0229866	0.109478	0.530535	0.370713	0.314506	0.292322	0.00361795	-0.0191596	0.147407	-0.493815	0.308232	0.0698808	0.215432	-0.674745
Ssa#XM_014129364.1	Cell cycle	Cell division cycle protein 23 homolog (Ortho_H)	LOC100380698	-0.637198	0.0872844	-0.0335033	-0.308315	0.35602	0.183891	-0.080948	0.0878224	0.211781	-0.21118	0.147485	0.0570024	0.118294	-0.38687	-0.138542	-0.188572	0.345474	0.38495	0.333625	-0.328506
Ssa#XM_014129487.1	Cell cycle	Sorting nexin 3 (OrthoDB)	LOC106563687	0.278553	0.167445	0.501769	0.36926	-0.993184	-0.0442688	0.27423	0.226263	0.106723	-0.0997422	0.227209	-0.0418922	-0.0846674	-0.0273378	-0.316468	-0.327155	-0.205252	-0.0235784	0.0250112	-0.0129134
Ssa#XM_014129755.1	Cell cycle	Cyclin A1 (OrthoDB)	ccna1	-0.282891	0.197416	0.189914		-0.0415454	-0.0454832	0.0961401	0.14021	0.0992371	-0.0251848	0.20736	0.260507	-0.237051	-0.090919	-0.225168	0.0281268	-0.135134	-0.00887506	-0.0289284	-0.0977327
Ssa#XM_014129821.1	Cell cycle	Nipped-b homolog b (Drosophila) (OrthoDB)	LOC106563887	0.0788152	0.308395	-0.203668	-0.0499234	-0.122311	-0.0571879	0.0344234	0.0937852	0.435695	0.351787	-0.300899	-0.337226	0.23923	0.0830642	0.299197	0.154307	0.207262	-0.487508	-0.165155	-0.562085
Ssa#XM_014129921.1	Cell cycle	Serine/threonine-protein kinase Chk1 (Ortho_H)	chek1	0.213647	-0.47234	-0.0112947	-0.032904	-0.228612	-0.415783	-0.532952	-0.286893	0.181018	-0.00746504	0.427504	0.165213	0.131714	0.165592	-0.169843	-0.264516	0.375241	0.378425	0.36728	0.0169759
Ssa#XM_014130306.1	Cell cycle	Nuclear VCP-like	LOC106564263	0.0381103		-0.0038563					0.0356215			-0.035314	-0.0159048	0.0055838		-0.0041958	-0.0399984			0.0199537
Ssa#XM_014131695.1	Cell cycle	cyclin D-type binding-protein 1 (ccndbp1)	ccndbp1	0.256837	0.385582	0.31336	0.106411	0.168219	0.604097	0.160827	-0.129686	0.0588916	0.0601796	-0.279231	-0.204197	-0.097226	-0.224245	-0.234643	-0.608211	-0.113116	-0.20332	-0.0234412	0.00291741
Ssa#XM_014131851.1	Cell cycle	Retinoblastoma-binding protein 5 (Ortho_H)	LOC106565113	-0.259142	0.32822	-0.36631	-0.415061	0.00736033	0.0839863	-0.00156936	0.416688	0.377474	-0.0462953	0.110138	0.297791	-0.00727032	-0.0973913	-0.130098	-0.258726	0.253595	0.0301929	0.127485	-0.451063
Ssa#XM_014132218.1	Cell cycle	Leucine-rich repeat transmembrane neuronal protein	LOC106565278	-0.0853934							-0.00347153				0.118401							-0.0295363
Ssa#XM_014132594.1	Cell cycle	Cyclin-dependent kinase 6 (OrthoDB)	LOC106565448	-0.0155472	-0.216958	0.112443	-0.105638	0.197516	0.119578	-0.185455	0.0436542	0.588452	0.39412	0.445767	0.375655	-0.509581	-0.453213	-0.198128	-0.614041	-0.189152	0.287992	-0.0473165	-0.0301508
Ssa#XM_014132784.1	Cell cycle	Proliferation-associated protein 2G4 (Ortho_H)	LOC106565538	-0.0486341	-0.0484778	0.0243436	0.159005	-0.0758779			-0.0154845	0.149437		0.00117227	-0.05013	0.0448921		-0.0225069	-0.116386	0.0465654		-0.0479178
Ssa#XM_014132923.1	Cell cycle	Cell division cycle 42, like (OrthoDB)	LOC106565619	-0.504829	0.649811	-0.110181	-0.184682	-0.0411108	0.17949	0.333118	0.433313	0.19829	0.231835	-0.292714	-0.108136	0.014983	-0.287525	-0.186832	0.0499376	0.421846	-0.33368	-0.0954681	-0.367464
Ssa#XM_014132926.1	Cell cycle	Cell division cycle 42, like (OrthoDB)	LOC106565619	0.0867025	0.244786	0.283287	0.166824	-0.118214	-0.238901	-0.272576	-0.110155	-0.109631	-0.410979	-0.0974679	-0.085361	-0.114477	0.279549	0.04368	0.0558481	0.100818	0.30321	-0.0173805	0.0104337
Ssa#XM_014132974.1	Cell cycle	Cyclin-L1	LOC106565646	0.00770388	-0.508281	-0.333047	-0.141798	-0.154616	-0.236602	-0.190337	0.0571537	0.128532	0.211389	0.319233	-0.0224813	0.0183	0.199198	0.0556421	-0.458524	0.111854	0.1846	0.402407	0.349677
Ssa#XM_014132998.1	Cell cycle	E3 ubiquitin-protein ligase rnf146; AltName: Full=RING finger protein 146	LOC106565657	-0.408515	-0.106535	-0.168842	-0.314449	0.032848	-0.34472	-0.57505	-0.148336	0.635063	-0.0292189	0.552149	0.0338962	-0.266114	-0.000942905	0.0705867	-0.755933	0.683372	0.616621	0.438704	0.0554197
Ssa#XM_014133195.1	Cell cycle	Transcription factor binding to IGHM enhancer 3a (OrthoDB)	LOC106565743	0.0452001	-0.0135284	-0.14872		-0.0176837		-0.123538	-0.0937146	0.000543251		0.0154446	-0.12046	-0.0397728	0.241603	0.315845	0.259391	-0.186331		-0.13428
Ssa#XM_014134005.1	Cell cycle	Kinesin family member 5A, a (OrthoDB)	LOC106566150	-0.0166564		0.0585689					0.0375229				0.497529	-0.0651375	-0.157665	-0.116095	-0.0290229		-0.0993954	-0.109649
Ssa#XM_014134035.1	Cell cycle	Mitogen-activated protein kinase kinase kinase 12 (OrthoDB)	map3k12	0.129241	-0.0517778	-0.0855442					-0.0178855			-0.0558993	-0.00670455	0.34959	-0.0674371	-0.0591209	-0.119207			-0.0152553
Ssa#XM_014134169.1	Cell cycle	kinetochore protein Nuf2-like (LOC106566279)	LOC106566279	0.0544253	-0.0424874	-0.018595		0.0684921			-0.0684822			-0.0895415	0.404752	-0.102017	-0.0670252	-0.0749534	-0.116458	-0.00385857	0.0704531	-0.0147045
Ssa#XM_014134173.1	Cell cycle	NUF2, NDC80 kinetochore complex component (nuf2)	nuf2	-2.13173	0.271115	-0.00941703	-0.38057	-0.803051	0.49586	0.16589	0.565598	0.478731	0.02204	0.170808	0.171053	0.614681	-0.092672	-1.14306	-0.916645	1.06365	0.923399	0.250361	0.283949
Ssa#XM_014134921.1	Cell cycle	Dedicator of cytokinesis 4b (OrthoDB)	LOC106566670	0.179226	-0.200586	-0.203694		-0.259046	-0.167054	-0.156154	-0.180614	-0.0534647		-0.201951	-0.247465	0.220896	0.148303	0.316508	0.293186	0.796952	-0.197688	-0.0873476
Ssa#XM_014135001.1	Cell cycle	Kinesin heavy chain isoform 5A	LOC106566704	-0.00983543							-0.0196701											0.0295056
Ssa#XM_014135010.1	Cell cycle	Mitogen-activated protein kinase kinase kinase 12 (OrthoDB)	LOC106566706	0.0312431							0.0302				-0.0413609				0.00505055			-0.0251329
Ssa#XM_014135394.1	Cell cycle	Cyclin-dependent kinase 11A (Ortho_H)	LOC106566878	-0.119657	-0.0363684	-0.347439	-0.448562	-0.280924	-0.107235	-0.0786122	-0.168136	-0.212816	-0.048223	-0.178811	-0.0482422	0.719245	0.138168	0.279999	-0.281873	0.318118	0.155395	0.537075	0.208901
Ssa#XM_014135890.1	Cell cycle	Proliferation-associated protein 2G4 (Ortho_H)	LOC106567055	-0.503028	-0.525001	-0.285162	-0.334141	-0.202765	-0.62429	-0.696293	-0.200791	0.410656	-0.218158	0.30949	0.157114	0.445012	-0.0464804	0.12965	0.116075	0.311364	0.718578	0.859326	0.178838
Ssa#XM_014135969.1	Cell cycle	Cyclin T2b (OrthoDB)	ccnt1	-0.0748992	0.0248241	0.000356075	-0.175442	-0.112972	0.0392281	0.125843	0.25538	0.043112	0.189055	0.0801322	0.14605	0.00992547	-0.144299	-0.20316	-0.165676	0.0447538	-0.0120309	0.0267106	-0.0968919
Ssa#XM_014136362.1	Cell cycle	Cell division cycle 42, like (OrthoDB)	LOC106567263	-0.45114	-0.654482	0.0375952	0.0197989	-0.0470276	-0.37761	-0.437885	-0.806775	-1.43924	0.252969	-0.0410812	0.359418	0.334635	0.119674	0.376848	0.490832	0.35256	0.780282	0.386214	0.744416
Ssa#XM_014136603.1	Cell cycle	Calcium/calmodulin-dependent protein kinase kinase 1, alpha (OrthoDB)	LOC106567408	0.224072	0.459276	-0.115051		-0.114212		-0.104361	-0.189462			-0.0468129	-0.136823	-0.130501	0.0797576	0.238314	-0.0241749	-0.109864		-0.030156
Ssa#XM_014136808.1	Cell cycle	Cyclin I - Ident 36	LOC106567503	0.341522	-0.285705	0.468976	0.575561	0.557205	0.183833	0.0668946	-0.173352	-0.633718	0.29939	-0.0555967	-0.0206915	-0.213195	-0.158958	-0.0101904	-0.256412	-1.05129	0.0990826	-0.039239	0.305886
Ssa#XM_014136849.1	Cell cycle	Folliculin-interacting protein 2 (Ortho_H)	LOC106567520	-0.178161	-0.103808	-0.0143968	-0.169338	-0.00047061	0.0948353	-0.122734	0.12468	0.0684273	-0.0401089	-0.202398	-0.159911	0.201829	0.195308	0.271578	0.531017	-0.313488	-0.30563	0.255344	-0.132578
Ssa#XM_014137342.1	Cell cycle	Centromere/kinetochore protein zw10 homolog (Ortho_H)	LOC106567722	-0.733327	0.348359	-0.356436	-0.365503	-0.0305643	0.12571	0.433491	0.391972	0.626424	0.276969	0.354628	0.438676	0.0715988	-0.748472	-0.653657	-0.365555	0.261956	0.17776	0.198597	-0.452634
Ssa#XM_014138227.1	Cell cycle	Protein regulator of cytokinesis 1	LOC106568150	-0.400151	0.144058	-0.188117		-0.104228	0.172688	-0.00850717	0.14152	-0.00827857	-0.0899112	0.0680367	0.127086	0.0680297	-0.0877244	-0.375532	-0.030215	-0.0248128	0.347804	0.290188	-0.0419311
Ssa#XM_014138268.1	Cell cycle	Nipped-b homolog b (Drosophila) (OrthoDB)	LOC106568173	0.184572	0.393242	-0.168714	0.0218878	-0.0640244	0.0457351	0.164219	0.246756	0.0637761	0.396757	-0.225723	-0.251182	-1.08728	0.38568	0.27973	0.30758	0.0192869	-0.368335	-0.0435465	-0.300421
Ssa#XM_014138472.1	Cell cycle	Cyclin-dependent kinase 2 associated protein 2 (OrthoDB)	LOC106568284	0.3954	-0.454853	0.0696227	0.599118	-0.188515	-0.257063	-0.317493	-0.547766	0.108928	0.174926	0.280456	0.261382	-0.213337	0.135733	0.208968	-0.161588	-0.217114	0.0345757	-0.0235376	0.112163
Ssa#XM_014138546.1	Cell cycle	mitotic-spindle organizing protein 2-like (LOC106568316), X1	LOC106568316	0.222877	-0.4498	0.234955	0.325921	0.391885	0.0336144	0.0556114	-0.157319	-0.563565	0.375062	0.113624	0.194225	-0.161353	-0.454323	-0.141222	-0.277198	0.0574924	0.163001	-0.0554229	0.0919294
Ssa#XM_014138614.1	Cell cycle	Arrestin domain containing 3b (OrthoDB)	LOC106568345	-0.0608201		0.0815684		-0.00836533			-0.057753	0.130929		-0.0380661					-0.028145	-0.0193481
Ssa#XM_014138881.1	Cell cycle	CDC28 protein kinase regulatory subunit 2 (cks2)	cks2	0.360462	-0.922484	0.150353	1.04044	0.156349	-0.296883	-0.183092	-0.810524	-1.22896	0.390056	-0.0668707	0.0983348	0.144917	0.00571446	-0.0643952	-0.384374	-0.160312	0.822342	0.196513	0.752424
Ssa#XM_014138946.1	Cell cycle	cyclin-I-like (LOC106568525), X1	LOC106568525	-0.170746	-0.172261	-0.0906133	-0.0638231	-0.145009	-0.113894	-0.138671	-0.402688	0.115582	0.198036	-0.22231	-0.0262543	0.296689	0.0404276	0.0823735	0.0271933	0.155711	0.0281103	0.0805922	0.521551
Ssa#XM_014138948.1	Cell cycle	TATA box binding protein (TBP)-associated factor, RNA polymerase I, C, 110kDa (taf1c)	LOC106568527	0.185537	-0.344981	0.323282	0.265686	-0.213024	-0.139474	-0.522285	-0.0738346	0.435297	0.0398454	0.267849	0.539579	-1.08972	0.295111	0.274602	0.206343	-0.364357	-0.226288	0.0562564	0.0845714
Ssa#XM_014139538.1	Cell cycle	Cyclin Y (OrthoDB)	LOC106568835	-0.103176	0.0745031						-0.0448627				0.0427774			0.0171538	0.013604
Ssa#XM_014140317.1	Cell cycle	cell division cycle protein 20 homolog (LOC106569201), X1	LOC106569201	-0.0266085	-0.0887551	-0.0498816		0.000583852	0.00429009	-0.032928	0.0201179	0.139895	0.0905019	0.0746632	-0.0203258	0.208363	-0.051247	-0.0258594	-0.107473	-0.0810909	-0.0585047	0.00425992
Ssa#XM_014140639.1	Cell cycle	Cyclin-dependent kinase 5 (Ortho_H)	LOC106569348	-0.390252	-0.0763465	0.0184751		0.0255011	-0.0302024	0.0631792	-0.0153168	-0.0770248	0.0245034	0.145289	0.0709388	-0.0403553	-0.109539	-0.110514	0.0508705	-0.0289422	0.140873	0.185204	0.153661
Ssa#XM_014141184.1	Cell cycle	Kinesin family member 5A, a (OrthoDB)	LOC106569631	0.557643	0.333113	0.303342	0.526113	-0.0298408	0.0566253	0.305595	0.16439	-0.0400453	0.31788	-0.385088	-0.473521	-0.33403	0.436745	0.368382	0.313345	-0.179439	-0.842386	-0.618182	-0.780646
Ssa#XM_014141693.1	Cell cycle	ATPase family AAA domain-containing protein 2 (Ortho_H)	LOC106569932	0.199832	0.241992	-0.212105	0.155212	0.135109	0.30157	0.274045	0.408578	0.475626	0.285243	-0.0797655	-0.361487	-0.0543927	-0.346803	-0.124861	-0.249381	-0.0457509	-0.548781	-0.11895	-0.334928
Ssa#XM_014141797.1	Cell cycle	Cell division cycle 42, like (OrthoDB)	LOC106569986	0.38708	-0.276475	0.328159	0.338014	0.0340039	-0.281759	-0.0761706	-0.400729	0.331795	-0.0750782	0.334824	0.0635099	-0.298514	-0.121544	-0.0649185	-0.201011	-0.0466881	0.159247	-0.343461	0.209716
Ssa#XM_014142280.1	Cell cycle	metaxin 1 (mtx1), X1	mtx1	0.0195263	-0.776504	-0.185995	0.197687	-0.324805	-0.0830702	-0.600707	-0.680109	0.292782	0.0976472	0.00590946	0.380182	0.00736466	0.0256499	-0.0341403	-0.363072	0.319164	0.51796	0.516542	0.667986
Ssa#XM_014142491.1	Cell cycle	replication protein A 14 kDa subunit-like (LOC106570310)	LOC106570310	-0.145541	-0.386535	0.0881064	-0.0279354	-0.628306	-0.145585	-0.0835832	-0.28404	0.12737	0.256132	0.414079	0.226325	-0.116928	-0.0902913	-0.231123	-0.424439	0.153677	0.450751	0.340365	0.507496
Ssa#XM_014143553.1	Cell cycle	Mitogen-activated protein kinase 1 (OrthoDB)	mapk1	-0.114424							-0.241584					0.0371354	0.332308	0.0423814	0.107786	0.000167396	0.0450614	-0.121155	-0.087678
Ssa#XM_014143982.1	Cell cycle	Serine/threonine-protein kinase Nek2 (Ortho_H)	LOC106571199	0.0347057	-0.0450163	-0.12583	-0.0687459	-0.107605	-0.0788761	-0.0278193	-0.0362252	0.0524131	0.00108967	0.421228	0.197676	-0.124072	-0.164845	-0.238594	-0.318889	0.116522	0.218105	0.471709	-0.176927
Ssa#XM_014144108.1	Cell cycle	Transmembrane protein 30Aa (OrthoDB)	LOC106571270	-0.0424338	0.347585	0.35344	0.202185	0.254619	0.0662611	0.400206	0.0915109	-1.56156	-0.0712608	-0.322666	-0.0950968	0.402215	-0.0371798	0.188232	0.549644	-1.3997	0.199095	0.21184	0.263064
Ssa#XM_014144204.1	Cell cycle	mitotic checkpoint serine/threonine-protein kinase BUB1 (LOC100306849)	LOC100306849	-0.0602924							0.0880431				0.0361722			-0.0252686			-0.0386542
Ssa#XM_014144649.1	Cell cycle	Cyclin-C (Ortho_H)	LOC106571487	-0.119432	0.0623897	0.00777426			0.343247		-0.0952685		0.0907237	0.164847	-0.0613657	-0.125248	-0.0488137	-0.0635219	-0.0260164	0.00792016	-0.100207	-0.0370275
Ssa#XM_014145375.1	Cell cycle	CDC42 small effector 2 (cdc42se2), X1	cdc42se2	-0.000952169		0.0457709		-0.0436039			0.218375			-0.0341421	-0.0514812		-0.0520224	-0.0353831	-0.036713		-0.00984857
Ssa#XM_014145556.1	Cell cycle	Mitogen-activated protein kinase kinase kinase 12 (OrthoDB)	LOC106571953	0.0464413	-0.0182176	0.0720213		0.178769			-0.0736725			-0.00152274	-0.0465506	-0.0397244	-0.0315329	-0.114747	-0.0344322		0.0631683
Ssa#XM_014145563.1	Cell cycle	Kinesin heavy chain isoform 5A	LOC106571955	-0.145941	0.0764439			-0.0603977	0.707365	0.117757	0.230028	-0.182476	-0.105741	-0.0281427	-0.113957	-0.122001	-0.109853	-0.131536	-0.00803895	-0.140563	-0.124467	0.141519
Ssa#XM_014145682.1	Cell cycle	Cyclin-dependent kinase 11A	LOC106572001	-0.526915	-0.236224	-0.215373	-0.198304	-0.253205	-0.294167	-0.0669492	-0.0728802	2.0693	-0.0974652	-0.0674442	-0.0813612	0.478235	0.0305419	0.0336699	-0.0625202	-0.2262	-0.0882502	-0.00640854	-0.118081
Ssa#XM_014145925.1	Cell cycle	cyclin-I-like (LOC106572095), X1	LOC106572095	-0.146323	-0.106279	-0.0304663	-0.106207	0.302609	0.103189	-0.0157535	0.168104	0.612969	0.611755	0.203956	0.313253	-0.372759	-0.398863	0.01155	-0.0524056	-0.0827381	-0.237782	-0.458911	-0.318896
Ssa#XM_014145973.1	Cell cycle	cyclin-G2-like (LOC106572117)	LOC106572117	-0.539162	-0.530955	0.251894	-0.239158	-0.29786	-0.110962	-0.349771	-0.402148	0.42685	0.258606	0.178243	0.322517	-0.216156	-0.0808197	-0.200662	0.21725	-0.189817	0.319752	0.542917	0.639441
Ssa#XM_014146236.1	Cell cycle	targeting protein for Xklp2-A-like (LOC106572230), X1	LOC106572230	-1.12238	0.414542	-0.764217	-0.787723	-0.464301	-0.207278	0.364719	0.215706	0.768885	0.0999783	0.0712363	0.202883	0.648275	-0.678204	-0.517434	-0.401421	1.144	0.551402	0.662295	-0.20096
Ssa#XM_014146522.1	Cell cycle	Cell division cycle 42, like (OrthoDB)	LOC106572399	0.506804	0.0443641	0.415795	0.775635	-1.00422	0.0767401	-0.0466605	0.0183771	0.0794191	-0.1516	0.172584	0.0986061	-0.376102	0.0967961	-0.105859	-0.24434	-0.172719	0.0382111	-0.0593579	-0.162473
Ssa#XM_014146926.1	Cell cycle	Cyclin T2b (OrthoDB)	LOC106572598	-0.423247	0.854365	-0.0634008	0.141585	0.141429	0.197763	0.280741	0.279389	0.0831781	0.0873588	-0.0641033	0.112751	-0.0221633	-0.252282	-0.154466	-0.167359	-0.338008	-0.306368	-0.204035	-0.183125
Ssa#XM_014147077.1	Cell cycle	baculoviral IAP repeat-containing protein 5.1-A-like (LOC106572692), X2	LOC106572692	0.592105	0.00460109	-0.0559852	0.305297	0.126921	-0.0762828	-0.0943982	-0.0137998	-0.131704	-0.0107311	-0.0808477	-0.0105533	-0.203134	0.149345	0.122005	-0.144457	-0.108758	-0.192717	-0.129739	-0.0471673
Ssa#XM_014147510.1	Cell cycle	Cyclin-dependent kinase 20 (Ortho_H)	cdk20	0.0736697	-0.0179655	-0.0496131			0.0464016	-0.0193744	-0.0441224			0.0748396	0.0266063		-0.060572	-0.04425	0.0143802
Ssa#XM_014147808.1	Cell cycle	Aurora kinase B (OrthoDB)	LOC106573105	-0.259857	-0.151339	-0.0703006		-0.157002	-0.0559747	0.082866	-0.188578	-0.026363	0.0369956	0.168144	0.138301	-0.0638709	-0.127364	-0.216022	-0.113169	0.205106	0.322187	0.307695	0.168546
Ssa#XM_014147882.1	Cell cycle	Cyclin T2b (OrthoDB)	LOC106573166	-0.600315	-0.16851	-0.287334	-0.16061	-0.224462	-0.0607865	-0.0289283	-0.300847	-0.119884	0.0390358	-0.063293	0.125323	0.267915	-0.0752827	0.109807	0.309678	0.0145216	0.336775	0.483429	0.403772
Ssa#XM_014147982.1	Cell cycle	G1/S-specific cyclin-D2 (LOC106573197)	LOC106573197	0.68758	0.44675	0.0537951	0.458829	0.232979	-0.0028495	-0.0412549	0.613857	0.219375	0.335244	-0.128422	-0.0018068	-0.381596	0.125107	0.209209	-0.340564	-0.275923	-0.785879	-0.464383	-0.960047
Ssa#XM_014148879.1	Cell cycle	Transmembrane protein 30Aa (OrthoDB)	LOC106573624	-0.242706	0.0256063	0.177387	-0.122691	0.315527	0.260826	0.253466	-0.0651404	-1.3162	-0.0668743	-0.342158	-0.0552809	0.453463	-0.152296	0.0891328	0.556542	0.105425	-0.0731623	0.0379153	0.16122
Ssa#XM_014148934.1	Cell cycle	Cyclin-dependent kinase 10	cdk10	-0.224001	0.00827412	0.0459411	-0.0887264	-0.0187983	-0.107393	0.0575161	0.0207632	0.370039	0.148556	0.27889	0.217064	-0.00835568	-0.261991	-0.293558	-0.365797	0.0447024	0.0971831	0.180296	-0.100605
Ssa#XM_014149413.1	Cell cycle	SAS-6 centriolar assembly protein (sass6)	sass6	-0.475251	-0.287428	-0.267245	-0.152342	-0.0884053	0.00253807	0.0346926	-0.127479	-0.275657	0.121223	0.352583	0.439106	0.180505	-0.316	-0.144719	-0.377181	-0.217712	0.701797	0.546949	0.350021
Ssa#XM_014149916.1	Cell cycle	Four and a half LIM domains 2b (OrthoDB)	LOC106574225	0.0428564	-0.00851867						-0.00489647			-0.0600613	0.0469549		-0.0201878	-0.0448202	0.048673
Ssa#XM_014150809.1	Cell cycle	Kinesin heavy chain isoform 5A	LOC106574758	-0.160452	-0.0302758						-0.0474175				0.01538		-0.0671471	-0.0831977	0.140993	-0.0331365		0.265254
Ssa#XM_014151016.1	Cell cycle	Cyclin Y (OrthoDB)	LOC106574885	-0.125253	-0.00659071	-0.20545	-0.197551	0.13489	-0.0804487	-0.145239	-0.0358397	0.0954716	-0.00723811	-0.324154	0.0486062	0.0953746	-0.1906	0.102552	0.224617	0.132973	0.221893	0.156613	0.105379
Ssa#XM_014151229.1	Cell cycle	cyclin-dependent kinase inhibitor 1B-like (LOC106575072)	LOC106575072	-0.464564	0.037635	-0.0175356	0.181095	0.0907079	-0.27987	0.0374381	0.429121	-0.111818	0.281574	-0.242376	0.285631	0.147615	-0.289616	0.00620139	0.237226	-0.442586	0.0880569	-0.0372849	0.0633502
Ssa#XM_014151627.1	Cell cycle	Four and a half LIM domains 2b (OrthoDB)	LOC106575241	-0.264283	0.441536	-0.0506993	-0.458895	0.0130599	0.329926	0.0794595	0.394949	-0.192717	-0.257001	0.248062	-0.282835	0.0893639	-0.0436642	-0.225922	0.344935	0.306478	-0.0915777	-0.181506	-0.198668
Ssa#XM_014152525.1	Cell cycle	Cyclin Y (OrthoDB)	LOC106575834	0.437465	0.125312	0.239281	0.1582	0.110419	-0.112733	-0.0355511	0.158798	-0.166749	-0.00641003	-0.176602	-0.133353	-0.217443	-0.171911	-0.304475	-0.0830735	-0.0565821	0.128382	0.121436	-0.0144173
Ssa#XM_014152585.1	Cell cycle	Thyroid receptor-interacting protein 6	zyx	-0.178064	0.634346	-0.461989	-0.186967	-0.322257	-0.516314	0.412056	0.456009	0.187241	0.242338	-0.857102	-0.71733	1.03427	0.3084	0.493989	0.783886	0.378524	-0.843873	-0.261114	-0.586044
Ssa#XM_014152598.1	Cell cycle	Cyclin T2b (OrthoDB)	LOC106575888	0.201319	-0.152247	-0.364473	-0.264415	-0.00828419	-0.210702	-0.0674496	-0.141467	-0.227721	0.00443381	-0.0682012	-0.32128	0.74033	0.371542	0.624593	0.552018	-0.221664	-0.422025	-0.0518721	0.0275629
Ssa#XM_014152919.1	Cell cycle	B-cell lymphoma 3 protein	LOC106576064	-0.331793	0.134056	0.127493	-0.0839071	0.0070445	-0.148472	-0.211538	0.0831742	-0.0879376	-0.268678	-0.403135	-0.302492	0.526247	0.302959	0.427006	0.572054	0.12318	-0.277322	0.0216627	-0.209598
Ssa#XM_014153169.1	Cell cycle	Cell division cycle protein 123 homolog (Ortho_H)	LOC106576189	-0.625365	-0.253873	-0.0892564	-0.621895	-0.0936723	-0.0230702	-0.0109586	-0.0925348	-0.42422	0.0379116	0.361355	0.329434	-0.53985	-0.151701	-0.0850717	0.15336	0.475033	0.586755	0.416645	0.650973
Ssa#XM_014153656.1	Cell cycle	Protein Tob1	LOC106576460	-0.580769	-0.414207	-0.540583	-0.403169	-0.0695945	-0.151929	0.108503	-0.0041259	0.282005	0.0818436	-0.0999143	-0.178713	0.60281	0.119409	0.34775	0.555771	0.0369163	-0.234188	0.27325	0.268938
Ssa#XM_014153781.1	Cell cycle	Cell division cycle 42, like (OrthoDB)	LOC106576553	-0.218025	-0.0710831	0.145889	0.0053815	0.120806	-0.103471	0.347097	-0.156703	-1.74036	0.520878	0.0948961	0.278536	0.222211	0.16405	0.309141	0.431247	-1.65271	0.186296	0.356686	0.759235
Ssa#XM_014155301.1	Cell cycle	Dedicator of cytokinesis 5 (OrthoDB)	LOC106577337	0.0117041							-0.0174945											0.00579047
Ssa#XM_014155307.1	Cell cycle	Dedicator of cytokinesis 5 (OrthoDB)	LOC106577345	0.248789	-0.109439	-0.0732417	0.0621149	0.0533878	-0.11234	-0.0898488	0.0387141	-0.00816889	-0.0661366	-0.117767	-0.0522074	-0.0266274	0.103852	-0.278339	0.10305	0.0797109	0.0556069	0.171963	0.0169277
Ssa#XM_014157363.1	Cell cycle	Bile salt-activated lipase	ccny	-0.232462	-0.0359499	0.0172482	-0.199525	0.115902	-0.0541321	0.159002	0.230014	0.0278478	0.152501	-0.218388	0.0504567	0.0909536	-0.0327441	0.0786488	0.0303518	-0.120389	-0.0818164	0.0739781	-0.0514942
Ssa#XM_014157544.1	Cell cycle	Kinesin family member 5A, a (OrthoDB)	LOC106578560	-0.763714	0.287237	-0.363638	-0.881304	-0.380293	0.0268964	0.167087	0.341429	-0.734997	-0.185484	0.133792	-0.0819477	0.497401	0.307288	0.270482	0.642954	0.169954	0.286533	0.506993	-0.246675
Ssa#XM_014158027.1	Cell cycle	Kinesin family member 20Ba (OrthoDB)	LOC106578831	-0.0617748							0.00969778						-0.00102402	0.0127335	0.0489951			-0.00862748
Ssa#XM_014158051.1	Cell cycle	Transducer of ERBB2, 1a (OrthoDB)	LOC106578845	-0.0263149	0.510873	0.4271	-0.0117749	0.225086	0.377185	0.262745	0.360133	-0.329836	-0.152946	0.0745853	-0.150624	-0.439353	-0.0642511	-0.189453	-0.0764143	-0.212574	-0.217701	-0.308541	-0.0579289
Ssa#XM_014158299.1	Cell cycle	Kinesin family member 20Ba (OrthoDB)	LOC106578967	0.346261	0.18941	0.159081	0.298064	-0.156608	0.0091158	0.119905	0.147104	0.097659	-0.1074	0.423264	-0.103558	-0.379891	0.20865	-0.362888	-0.354127	-0.178152	-0.0578345	-0.0122733	-0.285782
Ssa#XM_014160188.1	Cell cycle	Dedicator of cytokinesis 5 (OrthoDB)	dock5	0.36573	0.0445521	-0.287092	0.297339	-0.110579	-0.323355	-0.297178	-0.2724	0.154855		-0.167808	-0.358437	0.139691	0.252519	0.650959	0.70238	0.017144	-0.372313	-0.267934	-0.168078
Ssa#XM_014160608.1	Cell cycle	cyclin-G2-like (LOC106580043), X1	LOC106580043	-0.0721641	0.106695	0.19574		0.0770447	0.108645	0.160239	0.483119	-0.143422	0.10148	0.118316	0.0786747	-0.241589	-0.316415	-0.376725	-0.269606	-0.0316082	0.180364	-0.115915	-0.0428694
Ssa#XM_014160808.1	Cell cycle	serine/threonine-protein kinase Chk2-like (LOC106580118), X1	LOC106580118	0.047653	-0.0317892	-0.0713097		-0.120958	-0.190374	-0.207479	-0.122204		0.492334	-0.0446026	0.137697	-0.0951295	0.054397	0.124122	0.0286913	-0.0686511	-0.084332	0.151934
Ssa#XM_014160920.1	Cell cycle	Arrestin domain containing 3b (OrthoDB)	LOC106580165	-0.429481	0.238321	-0.255359	-0.471619	-0.111483	0.0555607	0.115914	-0.041863	-0.19794	-0.22045	-0.575946	-0.330019	0.769697	0.116449	0.274278	0.983554	-0.277231	-0.243881	0.333764	0.267741
Ssa#XM_014161524.1	Cell cycle	Proliferating cell nuclear antigen (Ortho_H)	LOC106580445	-0.667923	-0.0081061	-0.189514	-0.393968	-0.301858	-0.100179	-0.389438	-0.136492	0.582869	0.286603	0.45084	0.383351	0.0513028	-0.355428	-0.264736	-0.644852	0.612318	0.59652	0.464518	0.0241638
Ssa#XM_014161741.1	Cell cycle	Dedicator of cytokinesis 8 (OrthoDB)	LOC106580556	-0.210321	-0.182755	-0.311588	-0.13419	-0.390649	-0.156288	-0.0742583	-0.234764	0.375743	0.419409	0.0253728	0.145098	-0.0883768	0.23223	0.165862	0.0613349	0.248863	-0.194669	0.0877709	0.216177
Ssa#XM_014161787.1	Cell cycle	Cyclin E1 (OrthoDB)	ccne2	-0.106311	-0.13634					-0.114753	-0.167308	0.787295		-0.0222716	-0.0159184	-0.109052	-0.0178005	-0.0326355	-0.0994892	-0.0232469	0.0100701	-0.00450563	0.0522662
Ssa#XM_014162002.1	Cell cycle	DOCK10.2; Dedicator of cytokinesis protein 10	LOC106580682	-0.391131	0.577589	-0.300975	-0.354136	0.0585163	0.12244	0.47454	0.520591	-1.29103	0.498748	-0.15112	0.118476	-0.283875	0.141262	0.000774925	-0.0304181	0.29817	-0.251644	0.100659	0.142564
Ssa#XM_014163295.1	Cell cycle	Cyclin B2 - Ident 42	cntd2	0.105783							-0.122371						0.0832612	-0.0142779	-0.0523958
Ssa#XM_014163508.1	Cell cycle	Cyclin-L1 (Ortho_H)	LOC106581444	-0.674741	0.661714	-0.225186	-0.425402	-0.0683083	-0.167913	-0.216919	0.619415	0.146323	0.0257047	-0.0933983	0.0288054	0.0278299	0.0554563	0.234328	0.181852	0.547734	-0.436974	0.137709	-0.358025
Ssa#XM_014163798.1	Cell cycle	Cell division cycle protein 16 homolog (Ortho_H)	LOC106581643	-0.216361	0.105887	-0.136696	-0.255209	-0.168044	-0.304011	0.00524421	-0.0741616	0.123244	-0.155907	0.412883	0.117534	-0.117454	0.094449	0.157771	-0.16388	0.0240238	0.30799	0.317202	-0.0745045
Ssa#XM_014164767.1	Cell cycle	M-phase phosphoprotein 8	LOC106582063	-0.590766	0.171871	-0.325464	-0.60188	-0.074085	0.0660418	0.196488	0.189545	0.0701318	-0.17193	0.268843	0.219464	0.366821	-0.178004	0.0172749	0.200448	0.125996	0.10958	0.214574	-0.274947
Ssa#XM_014165438.1	Cell cycle	Cyclin Y (OrthoDB)	LOC106582379	-0.165853	-0.124158	-0.0423351	-0.235681	-0.0296169	0.0919493	0.0853283	-0.0145887	-0.120152	0.0231164	0.138038	0.181951	0.0159862	-0.0304888	-0.0403464	0.137488	-0.298187	0.147185	0.0372156	0.243147
Ssa#XM_014165473.1	Cell cycle	Cyclin T2b (OrthoDB)	ccnt2	-0.245936							-0.259354	0.581565			-0.289473	0.0217923				0.433484		-0.24208
Ssa#XM_014165579.1	Cell cycle	Dedicator of cytokinesis 9b (OrthoDB)	LOC106582455	-0.0689142	0.0979141	-0.00901759		-0.0115527		0.0405207	0.0484988			0.0196424	-0.0307227	-0.0379764	-0.0407755	-0.0617333	0.0588231	0.004059	-0.0198249	0.0110591
Ssa#XM_014165776.1	Cell cycle	Transmembrane protein 41ab (OrthoDB)	tmem41a	-0.570542	-0.343185	-0.213717	-0.202015	0.0871015	-0.0610581	0.0266095	-0.181986	0.200545	0.170086	0.164519	0.508622	0.135779	-0.377451	-0.0246356	-0.125001	-0.156998	0.291223	0.375486	0.296625
Ssa#XM_014165919.1	Cell cycle	Mitogen-activated protein kinase kinase kinase 12 (OrthoDB)	LOC106582660	0.0122884							-0.0185188						0.0282605		0.0181844			-0.0402145
Ssa#XM_014165938.1	Cell cycle	Kinesin heavy chain isoform 5A	LOC106582664	-0.00517525							-0.0438163						-0.0323732	0.189367	-0.0380345			-0.0699672
Ssa#XM_014166887.1	Cell cycle	cyclin-dependent kinase inhibitor 1-like (LOC106583085), X1	LOC106583085	-0.0350334	-0.129382	-0.129335			-0.104016	-0.149544	-0.148771	0.727324		0.228949	-0.0684627	0.0687789	-0.197868	-0.167159	-0.105016	0.128845	-0.076801	0.177374	-0.0198869
Ssa#XM_014166893.1	Cell cycle	G1/S-specific cyclin-D3	LOC106583090	0.290231	-0.0842578	0.137145	0.322924	0.232497	0.0242552	-0.194395	-0.0682615	0.102345	0.29781	0.127695	0.0359807	-0.179282	-0.166364	-0.23471	-0.317111	-0.280581	-0.159924	-0.115066	0.229074
Ssa#XM_014166939.1	Cell cycle	Cyclin-dependent kinase 18	LOC106583111	0.0472115	-0.015029	-0.0838396	0.0568403	-0.200296	0.119429	0.042284	0.173452	-0.254692	-0.106437	0.130471	0.373649	-0.25939	0.208669	0.212751	-0.106016	-0.0788229	0.0236654	-0.211614	-0.0722883
Ssa#XM_014167140.1	Cell cycle	Proliferation-associated protein 2G4 (Ortho_H)	LOC106583219	-0.500428	-0.0142212	-0.212704	-0.404826	-0.207677	-0.136637	-0.252829	-0.0252812	-0.400384	-0.235557	0.21773	0.112766	0.378055	0.212929	0.151398	0.195671	0.466774	0.401059	0.310388	-0.0562176
Ssa#XM_014167263.1	Cell cycle	Cyclin-dependent kinase 6 (OrthoDB)	LOC106583286	0.097512	-0.187346	0.176084	0.128813	0.29857	0.394387	0.090714	0.198564	0.603961	0.48345	0.355849	0.279874	-0.526705	-0.485608	-0.28357	-0.860892	-0.310401	-0.0295553	-0.270082	-0.153618
Ssa#XM_014167302.1	Cell cycle	Replication protein A 32 kDa subunit (Ortho_H)	rpa2	-0.41955	-0.404589	-0.0527504	-0.212424	-0.151254	-0.0580015	-0.227114	-0.280454	0.585793	0.18756	0.338321	0.219366	0.0355969	-0.38238	-0.37847	-0.551579	0.422922	0.593108	0.443023	0.292883
Ssa#XM_014167708.1	Cell cycle	G0/G1 switch protein 2	LOC106583478	0.392685	0.157705	0.541898	0.314014	0.182815	0.28372	-0.0533956	0.284496	0.35018	-0.0697767	-0.0637308	-0.152059	-0.682588	-0.483137	-0.612343	-0.769477	1.31155	-0.46232	-0.458378	-0.0118634
Ssa#XM_014167725.1	Cell cycle	Retinoblastoma-binding protein 5 (Ortho_H)	LOC106583489	0.732117	-0.0335819	0.300682	0.0536878	0.200453	0.0730588	0.0654838	0.223635	0.26844	0.0332678	0.329276	0.122636	-0.253248	-0.438611	-0.468281	-0.448761	-0.167035	-0.252214	-0.00614034	-0.334862
Ssa#XM_014167737.1	Cell cycle	BTG1 [Salmo salar] B-cell translocation protein 1	LOC106583494	0.20879	0.129989	0.876419	0.45002	-0.109609	-0.00383764	-0.348326	0.52967	0.2686	0.415403	0.639182	0.630547	-2.28444	-0.143279	-0.0737348	-0.417039	-0.400162	-0.143129	-0.400244	0.175174
Ssa#XM_014168372.1	Cell cycle	protein BTG1-like (LOC106583796)	LOC106583796	0.0460982	0.0474841	0.0617274	0.021387	-0.0410164	0.0494679	-0.0329412	-0.0319028	-0.096832	-0.0334255	0.0726577	0.0342424	-0.100601	-0.0145605	0.0917221	-0.042503	0.0910457	-0.0430106	-0.0790406
Ssa#XM_014168528.1	Cell cycle	Mitogen-activated protein kinase 1 (OrthoDB)	mk03	0.0772236	0.157252	0.353312	-0.0137592	0.37292	0.256549	0.194103	0.0358932	-1.01906	0.337415	0.654951	0.541503	-1.1974	-0.22083	-0.340844	0.0682481	-1.33224	0.43465	0.314986	0.325121
Ssa#XM_014168799.1	Cell cycle	Dedicator of cytokinesis 8 (OrthoDB)	LOC106584026	-0.146417	0.12658	-0.235809		-0.166791	-0.0478625	0.255411	0.429336	-0.0122508	0.00181832	-0.115194	-0.0793283	0.0591205	-0.271422	0.0672447	0.35095	-0.0454403	-0.280626	0.236993	-0.126309
Ssa#XM_014169036.1	Cell cycle	Nucleoprotein TPR	LOC106584135	0.329673	0.305759	-0.142385	0.0635995	-0.00186067	-0.0231421	0.103887	0.167898	0.0792645	0.0338663	-0.00336947	0.0164868	-0.650177	-0.156474	-0.265704	-0.0537072	0.294774	-0.154919	-0.00554627	0.0620795
Ssa#XM_014169482.1	Cell cycle	Cyclin-dependent kinase 4 inhibitor C	LOC106584328	-0.179037	-0.182656	0.0793806		0.0557435	-0.108534	-0.147944	-0.082579	-0.0288743	-0.00731476	-0.11985	0.0542425	-0.209974	0.050321	0.152321	-0.162502	-0.121805	0.396792	0.283036	0.279236
Ssa#XM_014169860.1	Cell cycle	cyclin-dependent kinase inhibitor 1B-like (LOC106584490)	LOC106584490	-0.236768	-0.190082	0.140376	-0.145876	-0.270572	-0.457077	0.00524677	-0.118989	-0.348403	-0.351639	-0.138632	-0.0721423	0.24194	0.342414	0.285179	0.5708	0.0191579	0.173744	0.206011	0.345308
Ssa#XM_014170083.1	Cell cycle	WEE1 homolog (S. pombe) (OrthoDB)	LOC106584610	0.116143	0.771825	0.123843	-0.0430945	-1.1976	0.24469	0.527236	0.380324	-0.861449	0.223911	0.304651	0.369116	-0.756309	-0.153012	-0.572194	-0.328238	0.713257	0.196973	-0.00395813	-0.0561122
Ssa#XM_014170252.1	Cell cycle	Centrosomal protein of 152 kDa (Ortho_H)	LOC106584724	-0.136839	-0.02058	-0.174522	-0.274646	-0.230007	-0.0362029	0.0643752	0.163875	0.0282656	0.155242	0.104825	-0.0652792	0.370249	-0.0562174	-0.0741826	-0.113869	0.111942	0.0691268	0.104389	0.0100573
Ssa#XM_014170759.1	Cell cycle	Cyclin-dependent kinase 7 (Ortho_H)	cdk7	-0.366728	-0.185586	0.0737921	-0.140133	0.0093562	-0.494534	-0.300569	-0.302976	0.0214577	-0.0840305	0.2391	0.171096	0.193054	-0.311297	0.103214	-0.0996675	0.139648	0.519709	0.436537	0.378556
Ssa#XM_014170843.1	Cell cycle	Proliferating cell nuclear antigen (Ortho_H)	LOC106585071	-0.74584	0.260649	-0.239845	-0.746305	-0.460184	-0.0320825	-0.127079	0.290899	0.382091	0.12279	0.548137	0.307197	0.159167	-0.156264	-0.306557	-0.66172	0.514744	0.46586	0.570857	-0.146515
Ssa#XM_014171054.1	Cell cycle	Dedicator of cytokinesis 8 (OrthoDB)	LOC106585156	-0.271713	0.207746	-0.154338		-0.240796	-0.183553	0.116335	0.152784	-0.0137853	0.202966	-0.0644561	0.00304195	0.0974999	0.0266573	-0.222011	0.0338405	0.319267	0.00735885	-0.000467153	-0.0163767
Ssa#XM_014171328.1	Cell cycle	cyclin-dependent kinase 2-associated protein 1-like (LOC106585276), X1	LOC106585276	0.595625	-0.828638	0.105281	0.475515	-0.609275	-0.345031	-0.437318	-0.72858	-0.0850295	0.307095	0.400865	0.52265	-0.359649	0.157728	0.0305095	-0.275011	-0.112759	0.440944	0.129103	0.615983
Ssa#XM_014171917.1	Cell cycle	Dedicator of cytokinesis 5 (OrthoDB)	LOC106585561	-0.0783086							0.0238632								-0.0493507			0.103796
Ssa#XM_014172074.1	Cell cycle	serine/threonine-protein kinase Chk2-like (LOC106585648), X1	LOC106585648	-0.0491492	0.00257179			0.138122			0.0295414			-0.0178279	0.00830599		-0.0290153	-0.0461821	-0.0363667
Ssa#XM_014172559.1	Cell cycle	Arrestin domain containing 3b (OrthoDB)	LOC106585857	-0.0579606	-0.0534533	-0.0303081		0.0139807			-0.0794397			0.444301	-0.104759	-0.0921722	0.0462016	0.0251747	-0.0698768	-0.0153279	-0.0412432	0.0148825
Ssa#XM_014172581.1	Cell cycle	Kinetochore protein NDC80 homolog (Ortho_H)	LOC106585865	-0.12794	0.0792576	-0.0992743		-0.0934645	0.113653	0.137117	0.157559	-0.105811		0.0240829	0.16812		-0.101507	-0.115869	-0.0773543	-0.0386542	0.0447002	0.0353864
Ssa#XM_014172582.1	Cell cycle	NDC80 homolog, kinetochore complex component (S. cerevisiae) (ndc80)	LOC106585866	-0.319303	-0.037129	-0.14283		0.11048	0.155708	0.202893	0.172298	-0.126327	0.0815388	-0.2869	0.343383	-0.0957763	-0.0900084	-0.218417	-0.0714918	0.0548124	0.110059	0.309087	-0.152072
Ssa#XM_014172657.1	Cell cycle	Kinetochore protein NDC80 homolog (Ortho_H)	LOC106585867	-0.201254	0.291895	0.114775		0.118702	0.136185	0.15537	0.17349	-0.22759	0.124654	-0.1231	0.392834	-0.300699	-0.244445	-0.267879	-0.192366	-0.148906	0.155052	0.365837	-0.322553
Ssa#XM_014172658.1	Cell cycle	Nipped-b homolog b (Drosophila) (OrthoDB)	LOC106585916	-0.176291	0.539312	-0.387137	-0.45712	-0.155716	-0.0475098	0.0878472	0.620463	0.289292	0.0709056	-0.012033	-0.168937	0.203221	0.163279	0.192025	0.230911	0.257612	-0.435326	-0.0326318	-0.782172
Ssa#XM_014172814.1	Cell cycle	Cell division cycle protein 16 homolog (Ortho_H)	LOC106586025	-0.0940762	-0.15952	-0.134859	-0.508021	-0.072585	-0.0771925	-0.272961	-0.211886	0.125831	-0.0401307	0.0818792	0.0560962	0.26982	-0.132669	-0.221915	-0.0332148	0.297453	0.441935	0.45442	0.231594
Ssa#XM_014173462.1	Cell cycle	Cyclin T2b (OrthoDB)	LOC106586308	0.0884475	0.00776577	-0.0302966		-0.0300475		-0.01715	0.131671			-0.00308793	-0.00263513	-0.0355508	-0.0247744	-0.0605879	0.0552553	-0.0215127	-0.0838094	0.0263126
Ssa#XM_014173493.1	Cell cycle	Kinesin heavy chain isoform 5A	LOC106586321	0.0887073	0.00707971						-0.125199				0.20001	-0.0707239	-0.0630654	-0.0225091	-0.00112999			-0.0131697
Ssa#XM_014173519.1	Cell cycle	Cyclin Y (OrthoDB)	LOC106586338	-0.392912	0.0459706	0.0139453		0.383326	0.0440568	-0.0086141	0.314096	-0.0282562	0.112651	-0.0281541	0.243902	-0.181115	-0.0680564	-0.147063	-0.110249	-0.0935421	-0.0908508	-0.00913732
Ssa#XM_014174035.1	Cell cycle	M-phase phosphoprotein 8	LOC106586589	0.119968	0.306909	0.329095	-0.283528	0.216688	-0.0667438	-0.0959154	0.437315	-0.108322	-0.0932474	0.11204	0.405931	-0.280343	-0.330242	-0.220928	-0.144489	-0.181293	0.0650779	0.130106	-0.318077
Ssa#XM_014174248.1	Cell cycle	Cell cycle control protein 50C (Ortho_H)	LOC106586702	0.1655	-0.171216	0.283886	-0.115415	0.0543794	-0.144796	-0.58606	-0.204531	-0.0272096	-0.252972	0.0157834	0.126798	-0.19354	-0.0246775	0.243642	0.126643	-0.066477	0.10313	0.431362	0.235766
Ssa#XM_014174380.1	Cell cycle	Four and a half LIM domains 2b (OrthoDB)	fhl2	0.00426689	0.503212	0.380494	0.0248778	0.273409	0.802853	0.284498	0.5148	-0.336656	-0.176329	-0.00106503	-0.457475	-0.204244	-0.287718	-0.309955	0.233914	-0.0164144	-0.377102	-0.62975	-0.225614
Ssa#XM_014174543.1	Cell cycle	Regulator of cell cycle RGCC (Ortho_H)	LOC106586832	-0.622972	0.124352	-0.0683826	-0.879446	-0.0917282	0.0955028	-0.108969	0.335257	0.295588	-0.116482	0.371188	0.0409171	0.244955	0.12751	0.111979	0.473162	-0.185673	-0.184224	0.0757178	-0.0382487
Ssa#XM_014175183.1	Cell cycle	G1/S-specific cyclin-D1 (LOC106587137)	LOC106587137	0.356018	0.222899	0.496317	0.271396	0.132663	0.316732	0.237892	-0.0379336	-0.43552	-0.0286688	-0.420234	-0.263162	-0.31556	-0.17709	0.0940164	-0.00478223	-0.342228	-0.0182159	-0.13193	0.0473864
Ssa#XM_014175503.1	Cell cycle	DNA replication factor Cdt1-like (LOC106587264)	LOC106587264	-0.385273	-0.0691668	-0.126236		0.0440117	0.31931	-0.126985	-0.148844	-0.0172983	0.057181	0.219822	0.245133	-0.254091	-0.00179189	-0.188455	-0.252845	0.045111	0.495416	0.212919	-0.0679175
Ssa#XM_014176043.1	Cell cycle	WEE1 homolog (S. pombe) (OrthoDB)	LOC106587548	-0.625352	0.0209551	-0.188363	-0.656071	-0.237659	-0.210699	0.0145724	0.0911694	-0.140939	-0.258599	0.00875424	-0.0517835	0.227891	0.115858	-0.0270049	0.0909344	0.654012	0.596447	0.374394	0.201477
Ssa#XM_014176121.1	Cell cycle	retinoblastoma-like protein 2 (LOC106587590), X1	LOC106587590	-0.536094	1.08688	-0.570867	-1.27617	0.0885786	0.301939	-0.0267816	0.64236	-0.405368	0.112237	0.0761078	-0.17376	-0.16053	0.801315	0.183426	0.724055	0.680842	-0.566565	0.0329143	-1.01452
Ssa#XM_014176333.1	Cell cycle	Kinesin family member 23 (OrthoDB)	LOC106587728	-0.141015	-0.0307984						-0.127419	0.159076		0.0535518	0.0633529	0.390582		-0.218884	-0.15121	0.0471088	-0.0664869	0.022142
Ssa#XM_014176343.1	Cell cycle	Mitogen-activated protein kinase 4 (OrthoDB)	LOC106587736	0.219583	-0.0946484	-0.0672516		-0.157688		-0.200975	-0.266511	-0.280369		-0.21689	-0.262034	0.307493	0.367446	0.570242	0.547145	-0.0680139	-0.211132	-0.101367	-0.0850269
Ssa#XM_014176410.1	Cell cycle	Mitogen-activated protein kinase 4 (OrthoDB)	LOC106587767	-0.114205	-0.139629	-0.135704	0.228525	-0.282428	-0.171564	-0.223229	-0.300658	1.44791	0.0791305	-0.155492	-0.123825	-0.208951	0.100524	-0.107793	-0.011355	0.214455	0.0166769	-0.0455655	-0.0668268
Ssa#XM_014176456.1	Cell cycle	protein regulator of cytokinesis 1-like (LOC106587814), X1	LOC106587814	-0.324513	0.0902829	-0.22997	-0.180293	-0.183904	0.0862134	0.225682	0.159299	0.328747	-0.0274574	0.0857821	0.00391892	0.375444	-0.277169	-0.132611	-0.114628	0.0501608	-0.0195099	0.309954	-0.225424
Ssa#XM_014176877.1	Cell cycle	Tuftelin	LOC106588166	0.0409731							0.0334851				-0.0494719				-0.0825156			0.0575291
Ssa#XM_014177402.1	Cell cycle	Cell division cycle 42, like (OrthoDB)	LOC106588426	-0.0106613	-0.236337	0.123805	-0.0481991	0.038639	0.0247319	-0.0315544	-0.197881	-1.88415	0.214696	0.14253	0.110386	0.107863	0.226731	0.137658	0.0542506	0.215189	0.425246	0.194076	0.392976
Ssa#XM_014177658.1	Cell cycle	metaxin-1-like (LOC106588530)	LOC106588530	0.0787318	-0.317115	-0.204732	-0.0937053	-0.378993	-0.110243	-0.319416	-0.376114	0.263655	-0.0477339	0.0675558	0.148483	-0.067387	0.192686	0.370202	0.0881678	-0.039815	0.306007	0.124968	0.3148
Ssa#XM_014177853.1	Cell cycle	replication protein A 32 kDa subunit-like (LOC106588659), X1	LOC106588659	0.0651535	-0.105369		0.444244				-0.179479	-0.0021313			0.0253735	0.215529		-0.174534	-0.120086			-0.168701
Ssa#XM_014178224.1	Cell cycle	cell division cycle-associated 7-like protein (LOC106588796), X1	LOC106588796	-0.724394	0.38436	-0.235425	-0.214422	-0.288217	0.111477	0.0306571	0.144477	-1.69475	0.256735	0.592918	0.10558	0.330605	-0.0963287	-0.106005	0.33137	-0.97576	0.946786	0.678142	0.422191
Ssa#XM_014179588.1	Cell cycle	Transducer of ERBB2, 1a (OrthoDB)	LOC106589512	0.165711	0.337365	0.480015	0.187216	-0.725977	0.264419	0.369259	0.816412	-1.67191	0.346797	0.415439	0.602327	-0.456299	0.184346	-0.0857454	0.0466803	-0.550308	-0.440106	-0.263351	-0.022287
Ssa#XM_014179870.1	Cell cycle	cyclin N-terminal domain containing 1 (cntd1)	cntd1	0.121823							-0.0686344			-0.0293552	0.0321804		-0.0213707	-0.00313891	-0.0390531	-0.0175364		0.0250854
Ssa#XM_014179896.1	Cell cycle	Ras homolog gene family, member Ub (OrthoDB)	LOC106589655	-0.0686188	-0.0880923	0.297796	-0.0823576	0.159155	-0.209519	-0.0706823	-0.189228	-0.433761	-0.456157	-1.08177	-0.616072	0.570397	0.107931	0.530189	1.10135	0.210445	0.0752666	0.538745	-0.295005
Ssa#XM_014180007.1	Cell cycle	Integrin alpha-4 (Ortho_H)	LOC106589731	0.0556229	-0.0322989	0.129617		-0.020035			0.0410965			-0.0394045	-0.0386742	-0.0458832	-0.0485893	-0.00409852	-0.0114035		-0.0279489	0.0419994
Ssa#XM_014180025.1	Cell cycle	Forkhead box protein N2	foxn2	0.329538	0.189651	0.150035	0.0953163	-0.0138323	0.00105341	-0.109904	-0.0128036	-0.0325674	0.215777	0.0622473	0.133987	-0.209721	-0.125645	-0.349082	-0.287231	0.0273364	0.0427133	-0.10164	-0.00523099
Ssa#XM_014180392.1	Cell cycle	Kinesin family member 20Ba (OrthoDB)	LOC106589940	-0.478987	0.141463	-0.387808		-0.375137	-0.153701	0.047372	0.166126	0.0482331	0.371295	0.241293	0.101538	-0.320238	-0.144185	-0.264921	-0.031221	0.354187	0.571577	0.359686	-0.246576
Ssa#XM_014180484.1	Cell cycle	AT-rich interactive domain-containing protein 4B (Ortho_H)	LOC106590004	0.0870994							-0.113744				-0.044704		-0.13098	-0.0490845			0.187754	0.0636584
Ssa#XM_014180536.1	Cell cycle	Kinesin family member 5A, a (OrthoDB)	LOC106590040	0.00618734	0.136507	0.474077	0.473074	0.115006	0.013027	0.541639	0.0484984	-1.94581	0.313373	-0.888577	-0.208807	0.21272	0.607427	0.693856	0.624828	-0.88748	-0.0213735	-0.0523366	-0.255841
Ssa#XM_014183284.1	Cell cycle	Dedicator of cytokinesis 5 (OrthoDB)	LOC106591994	0.0522563	-0.00511054	0.0545131					0.0184433							-0.0557998	-0.0227489		-0.0353311	-0.00622214
Ssa#XM_014183358.1	Cell cycle	Mitogen-activated protein kinase 1 (OrthoDB)	LOC106592057	-0.269659	0.223216	-0.0536795		-0.0987174		-0.0383877	0.173343			0.158228	0.0764272	-0.0228626	-0.05343	-0.0633878	0.0115842	0.00964359	-0.0127677	-0.0395486
Ssa#XM_014183497.1	Cell cycle	Transducer of ERBB2, 1a (OrthoDB)	LOC106592182	-0.0217949	0.339005	0.165925	-0.0337284	-0.162486	0.358908	0.147071	0.269967	-0.239338	0.0222839	0.0452881	0.262135	0.241508	-0.166339	-0.117226	-0.0932893	-0.247816	-0.711535	-0.0823719	0.0238351
Ssa#XM_014183546.1	Cell cycle	Cysteine and histidine-rich domain (CHORD) containing 1b (OrthoDB)	chordc1b	-0.114105							-0.0301301				-0.0414889	0.0123924	-0.0112482	-0.000222957	0.121549	0.0632539
Ssa#XM_014183887.1	Cell cycle	Dedicator of cytokinesis 5 (OrthoDB)	LOC106592544	-0.0309211	-0.010811						0.0823308							-0.0284802	0.00262591		-0.0410316	0.0262871
Ssa#XM_014184261.1	Cell cycle	Dedicator of cytokinesis 5 (OrthoDB)	LOC106592912	-0.0428911	0.00994743						0.0718905			-0.0107424	-0.0256499		-0.022132	-0.00632152	0.0258989
Ssa#XM_014184853.1	Cell cycle	Mitogen-activated protein kinase 4 (OrthoDB)	LOC106587736	0.38521	-0.241619	0.107483	-0.0619754	-0.0508347	-0.147735	-0.0916143	-0.334444	-0.121467	0.0522968	0.226381	0.0864836	-0.0754625	0.0352926	0.159786	0.019295	0.0113211	0.179156	-0.0516511	-0.0858991
Ssa#XM_014185127.1	Cell cycle	BRCA2 and CDKN1A-interacting protein (Ortho_H)	LOC106593752	-0.16283	-0.249269	-0.0551208	-0.357119	0.109583	-0.00529391	-0.336084	-0.080357	0.259762	0.025837	0.415915	0.155685	0.0841953	0.202394	0.284502	-0.0462423	-0.260506	-0.00145341	0.152696	-0.13629
Ssa#XM_014186351.1	Cell cycle	E3 ubiquitin-protein ligase RBBP6-like (LOC106602082)	LOC106602082	-0.0193215	-0.21055	-0.0739148	0.163661	0.0118851	-0.0333644	-0.00800366	-0.10041	0.10059	-0.0601568	-0.0622543	-0.0316139	0.0583472	-0.0755909	0.131989	-0.11112	-0.127155	-0.0889463	0.208035	0.327893
Ssa#XM_014186589.1	Cell cycle	BRCA2 and CDKN1A-interacting protein (Ortho_H)	LOC106595212	0.0370531	-0.350958	0.126419	-0.102887	0.333581	0.119019	-0.261794	-0.156805	-1.0423	0.225556	0.316379	0.269641	0.195081	0.174535	0.307702	0.00849469	-0.273776	0.109931	0.00426164	-0.0391257
Ssa#XM_014186884.1	Cell cycle	CDC42 small effector protein 2-A-like (LOC106597008)	LOC106597008	0.277798	-0.377866	0.0313983	0.1132	-0.00816875	-0.434664	-0.542061	-0.473611	-0.00778905	-0.106368	0.401564	0.32548	-0.115696	0.277842	0.265223	-0.0188806	-0.152729	0.0875306	0.198836	0.258968
Ssa#XM_014188245.1	Cell cycle	CDC42 small effector protein 2-A-like (LOC106597008)	LOC106597008		-0.0660363	-0.155872		-0.0867633	-0.130761	-0.0391384	-0.0280984	-0.130041	-0.0314448	-0.0135186	0.131564	-0.0110639	-0.0150793	-0.0568126	0.370012	-0.0163048	0.15714	0.115247	0.006972
Ssa#XM_014190164.1	Cell cycle	Nucleoprotein TPR	LOC106599100	-0.742042	0.894087	-0.894146	-0.85668	-0.56732	-0.414388	0.0854718	0.659229	0.240612	-0.166765	-0.330137	-0.35342	0.77106	0.176587	0.320091	0.650429	0.890708	-0.278125	0.411377	-0.496623
Ssa#XM_014190758.1	Cell cycle	Cyclin Y (OrthoDB)	LOC106599493	-0.326895	0.00107232	-0.0849379		-0.0230929	-0.0396171	0.129054	0.161274	-0.216045	-0.00929308	0.0505663	0.145299	0.083541	0.091399	0.055425	0.064811	-0.199846	0.0433271	-0.00571698	0.079675
Ssa#XM_014191033.1	Cell cycle	PDS5, regulator of cohesion maintenance, homolog A (S. cerevisiae) (OrthoDB)	LOC106599730	-0.00711897							-0.114267					0.312238	-0.03161	-0.0497958	-0.109446
Ssa#XM_014191189.1	Cell cycle	Cyclin-dependent kinase 5 (Ortho_H)	LOC106599847	-0.388087	0.193267	-0.00583776	0.00296104	-0.118074	0.154095	0.00365474	-0.0935856	-0.181553	0.081097	0.040693	0.076715	0.286747	-0.0916697	-0.0669722	-0.0385883	-0.0603178	-0.179102	0.155428	0.229129
Ssa#XM_014191507.1	Cell cycle	transmembrane protein 30A (tmem30a), X1	LOC106600178								0
Ssa#XM_014191626.1	Cell cycle	NDC80 homolog, kinetochore complex component (S. cerevisiae) (ndc80)	LOC106585865	-0.0556993	-0.062218	-0.128861		0.170509	0.23629	0.0521918	-0.00897292	-0.0860305	0.106768	-0.00286122	0.231983	-0.0769651	-0.15635	-0.158597	-0.110733	0.0178941	0.0146638	0.0169876
Ssa#XM_014192088.1	Cell cycle	Kinesin family member 5A, a (OrthoDB)	LOC106600599	-0.333099	0.371203	-0.131084		-0.247844	0.0357009	0.370817	0.295793	-0.185918	-0.0728429	-0.0278987	-0.127906	0.187762	-0.0789774	-0.0364235	0.237795	-0.0346094	-0.0283243	0.0854933	-0.279639
Ssa#XM_014192283.1	Cell cycle	Mitogen-activated protein kinase 1 (OrthoDB)	LOC106600714	-0.85533	0.851067	-0.457594	-0.639221	-0.161033	0.332322	0.426531	0.865035	0.377904	-0.00820128	0.0736407	0.0238921	0.327784	-0.453049	-0.121446	0.287856	0.542211	-0.190018	-0.0722827	-1.15007
Ssa#XM_014192617.1	Cell cycle	Cell division cycle protein 27 homolog (Ortho_H)	LOC106600875	0.105224	0.344465	-0.231831	-0.0550799	0.0151775	0.0524523	-0.145468	0.290708	0.23425	0.00194907	0.00623647	-0.0913693	-0.142961	-0.0639498	-0.0647681	-0.202457	0.312386	-0.0925908	0.190819	-0.463193
Ssa#XM_014192765.1	Cell cycle	cyclin-dependent kinase 6-like (LOC106600958), X1	LOC106600958	0.258629	-0.136963	-0.0196287		0.0164789			-0.247562			-0.0421817	-0.090441	-0.158465	0.440114	-0.0325258	-0.131555	0.325022	-0.0735124	-0.107409
Ssa#XM_014192961.1	Cell cycle	Dedicator of cytokinesis 8 (OrthoDB)	LOC106601059	-0.0193636							0.0580626			-0.0251949	0.000971587		-0.00605941	-0.0206662	0.0122499
Ssa#XM_014193286.1	Cell cycle	protein Tob2-like (LOC106601240)	LOC106601240	0.0839301	-0.00583677	0.00947772		-0.0376431			0.034567			0.0382672	0.0375488		-0.0519427	-0.0370448	-0.0668345		0.0439302	-0.0484193
Ssa#XM_014193679.1	Cell cycle	serine/threonine-protein kinase SBK1-like (LOC106601460), X1	LOC106601460			0.0183917					-0.0188614							-0.0715794	0.0260171		0.0460319
Ssa#XM_014194075.1	Cell cycle	Transducer of ERBB2, 1a (OrthoDB)	LOC106601729	0.403288	0.210931	0.107006	0.262957	-0.0727532	0.247148	0.231711	0.713679	-0.353732	0.263682	0.100915	0.194619	0.00588934	0.0654041	-0.157243	-0.172406	-0.464638	-0.72503	-0.508574	-0.352854
Ssa#XM_014194296.1	Cell cycle	Cyclin-F (Ortho_H)	LOC106601868	0.0284597	-0.113583		-0.0850364	-0.0474671	-0.0151221	0.0330256	0.0832887	0.00397029	0.00304969	0.0276204	0.0348864	-0.08064	-0.0962316	-0.184969	-0.213657	0.173137	0.195045	0.32627	-0.0720458
Ssa#XM_014194682.1	Cell cycle	AT-rich interactive domain-containing protein 4A	RBP1-like	0.119309	0.487221	-0.0874026	0.120251	-0.0251904	0.0877791	0.0450527	0.193768	-0.218515	-0.126386	-0.206147	-0.0723319	-0.15881	-0.187962	-0.333755	-0.20144	0.68606	-0.177282	0.165116	-0.109336
Ssa#XM_014194945.1	Cell cycle	Cyclin-dependent kinase-like 1 (CDC2-related kinase) (OrthoDB)	cdkl1	-0.0441553		0.0144281					0.0435898								-0.0138627
Ssa#XM_014195273.1	Cell cycle	Thioredoxin-related transmembrane protein 2b (OrthoDB)	LOC106602574	0.0766762	-0.152932	0.0763612	-0.0166006	0.233036	0.0117748	0.319677	-0.241771	-0.316245	0.267459	0.185926	0.301844	0.0666502	0.0569902	0.126644	-0.0504757	-0.537424	-0.299306	-0.191501	0.0832152
Ssa#XM_014195469.1	Cell cycle	Cyclin-dependent kinase 2 associated protein 2 (OrthoDB)	LOC106602686	0.306424	-0.558338	0.0195719	-0.0261795	-0.0408884	-0.0126894	0.136418	0.0271227	-0.328085	0.672076	0.233743	-0.234445	-0.151241	0.316086	-0.0782345	-0.244312	-0.107761	0.147298	-0.260698	0.184135
Ssa#XM_014196167.1	Cell cycle	Cell division cycle protein 23 homolog (Ortho_H)	LOC106603039	0.0531096	-0.23282	0.23279	-0.229867	-0.32033	-0.0667222	0.0816716	0.0784586	0.0362753	0.113742	0.38144	0.368285	-0.0848385	-0.035887	-0.236321	-0.483952	-0.195837	0.459079	0.0202253	0.0615026
Ssa#XM_014196345.1	Cell cycle	forkhead box N3 (foxn3), X1	foxn3	0.298304	-0.114371	-0.266807	-0.0307097	-0.420397	-0.235547	0.00566814	0.442194	0.387674	0.412543	0.259194	-0.0701506	-0.0748405	0.10516	-0.162613	-0.0488337	0.246058	-0.190743	-0.280265	-0.261516
Ssa#XM_014196350.1	Cell cycle	Kelch-like protein 13 (Ortho_H)	LOC106603113	-0.057112							0.0601204						9.785e-05				-0.00310625
Ssa#XM_014196476.1	Cell cycle	Chromosome-associated kinesin KIF4A	LOC106603166	-0.58443	0.0272667	-0.333676		-0.386343	-0.15579	-0.0744706	0.151336	0.216499	0.0825895	0.216748	0.167909	0.234087	-0.129923	-0.210998	-0.275727	0.488152	0.349494	0.535243	-0.317974
Ssa#XM_014197344.1	Cell cycle	protein BTG3-like (LOC106603526)	LOC106603526	0.00665202	-0.00335078	0.0277322		-0.026417			0.0379947			-0.046598	-0.043438			-0.00699028	-0.101657	0.0608665	0.0579686	0.0372372
Ssa#XM_014197522.1	Cell cycle	Centromere/kinetochore protein zw10 homolog (Ortho_H)	LOC106603635	-0.444862	0.303804	-0.100549	-0.852795	0.349704	0.462166	0.340236	0.181467	0.608276	0.35224	0.379155	0.122619	-1.13509	-0.329523	-0.260381	-0.133835	0.262211	0.355733	0.225293	-0.685869
Ssa#XM_014197968.1	Cell cycle	cyclin-dependent kinase-like 3 (LOC106603812), X1	LOC106603812	-0.066916							0.0445918				-0.0549634		-0.04973		0.195179		-0.0478884	-0.0202734
Ssa#XM_014198377.1	Cell cycle	Dedicator of cytokinesis 5 (OrthoDB)	LOC106604037	-0.401003	0.123356	-0.00606943		-0.104543	0.0421055	0.0361766	0.191992	-0.0544663	0.0659076	0.062781	0.153286	-0.0808571	-0.0805242	0.00761507	-0.0518327	0.0388534	0.106876	0.0256602	-0.0753114
Ssa#XM_014198492.1	Cell cycle	Transcription termination factor 1	LOC106604100	0.15766							-0.102978				-0.159444				0.104762
Ssa#XM_014198696.1	Cell cycle	Cyclin-G1 (Ortho_H)	LOC106604232	-0.343226	-0.264216	-0.078547	-0.419601	0.0733373	0.160659	0.199624	0.00135051	-0.185196	-0.0917702	-0.347999	-0.117746	0.470906	0.378134	0.475946	0.252538	-0.222315	-0.0247354	0.155871	-0.0730116
Ssa#XM_014199634.1	Cell cycle	Sorting nexin 3 (OrthoDB)	snx12	0.390116	-0.20254	0.207563	-0.130805	0.159305	0.0474951	-0.0278701	-0.124817	0.136182	0.121369	0.104927	-0.10669	-0.0686449	-0.00667891	0.108769	-0.552104	-0.260391	0.0264281	0.0534771	0.124909
Ssa#XM_014199750.1	Cell cycle	Centromere protein I (Ortho_H)	LOC106604754	-0.653867	-0.216947	-0.0518545	-0.0613907	0.0430755	-0.0498167	0.190353	-0.0854957	-0.728101	0.65563	0.248043	0.5317	0.367768	-0.399698	-0.316231	-0.702376	-0.160648	0.707183	0.331531	0.351137
Ssa#XM_014199873.1	Cell cycle	Dedicator of cytokinesis 5 (OrthoDB)	LOC106604826	-0.540286	0.215505	-0.347904	-0.782254	-0.0243007	0.127119	-0.0179955	0.204417	0.268719	0.475703	-0.00911125	0.337547	0.153834	0.288792	0.562851	-0.150248	-0.0429484	-0.468327	0.0261532	-0.27726
Ssa#XM_014200860.1	Cell cycle	PiggyBac transposable element-derived protein 4	LOC106605344	0.180932	-0.304785	-0.0984846	0.18854	-0.170953	-0.13566	-0.142414	-0.170635	-0.059395	-0.054596	0.0688736	-0.120096	-0.0270038	0.315683	0.509931	0.463169	-0.215021	0.0605636	-0.170802	-0.117843
Ssa#XM_014200921.1	Cell cycle	Cyclin E1 (OrthoDB)	ccne2	-0.100414	-0.167362	-0.140673		-0.185446			-0.114219	0.694657		0.00609797	-0.0747577	-0.101909	0.00420387	0.0325162	0.018643	-0.0570099	0.0891492	0.0965222
Ssa#XM_014201245.1	Cell cycle	Cyclin-dependent kinase 15 (OrthoDB)	LOC106605507	-0.0160902	-0.0188544	-0.0530546		-0.00786311			0.0965602			0.0252321	0.0244822	-0.0564838	0.00732652	-0.0197525	-0.0244924		-0.0139089	0.0568987
Ssa#XM_014201246.1	Cell cycle	PIN2/TERF1-interacting telomerase inhibitor 1 (Ortho_H)	pinx1	-0.614809	-0.303039	-0.776419	-0.343589	0.784304	-0.343409	-0.271239	-0.899309	4.60548	-0.379749	-0.458449	-0.657779	0.653624	-0.395469	-0.546819	-0.00287058	0.0999604	0.127305	-0.0337936	-0.243939
Ssa#XM_014201829.1	Cell cycle	Cell division cycle 42, like (OrthoDB)	LOC106605852	-0.370556	0.0119003	0.0301312	-0.381443	-0.0939411	-0.203212	-0.147415	-0.099092	0.0791882	-0.047761	0.0742574	0.141986	-0.0155731	-0.00307463	0.0867936	0.109368	0.204162	0.172546	0.302512	0.149224
Ssa#XM_014201948.1	Cell cycle	RNA-binding protein 12B-like (LOC106605943)	LOC106605943	-0.329018	-0.0644833	0.0278353	-0.0208894	0.0968503	-0.0818802	-0.175529	-0.432428	-0.0215526	0.0341523	-0.157712	0.196829	0.172612	-0.219322	-0.0429927	-0.268495	0.381557	0.292847	0.34131	0.270306
Ssa#XM_014202565.1	Cell cycle	Transmembrane channel-like protein 6	LOC106606399	0.212981	0.0822861	0.236598	0.00686113	-0.173821	-0.12756	-0.190094	-0.0324085	-0.0742912	-0.0284437	-0.043301	0.0317021	-0.0372905	0.154325	-0.275004	0.0731501	0.0744791	0.145329	0.00934513	-0.044843
Ssa#XM_014202874.1	Cell cycle	Mitochondrial thiamine pyrophosphate carrier (Ortho_H)	LOC106606580	-0.179306	-0.126216	0.212226	-0.00611861	0.0679785	0.0549285	0.0615995	-0.19845	-0.160668	0.177967	0.0682015	0.370661	-0.104853	-0.126022	-0.24423	-0.0606219	0.150937	0.150633	-0.130663	0.022013
Ssa#XM_014203370.1	Cell cycle	serine/threonine-protein kinase SBK1-like (LOC106606909), X1	LOC106606909	-0.0364023							-0.188077					0.22448
Ssa#XM_014203801.1	Cell cycle	protein Tob2-like (LOC106607161)	LOC106607161	-0.100792	-0.0690644						-0.0522678	0.123312			-0.0677654	-0.0403927			-0.0570714	0.264042
Ssa#XM_014204302.1	Cell cycle	Dedicator of cytokinesis 8 (OrthoDB)	LOC106607387	-0.174064	0.536058	-0.414049	-0.0793306	0.226734	-0.0409454	0.444965	0.998972	0.459067	0.204721	-0.276852	-0.733965	0.0107407	-0.0884888	-0.0294091	-0.285868	0.285694	-0.554961	0.0268732	-0.515891
Ssa#XM_014204643.1	Cell cycle	Serine/threonine-protein kinase Nek2 (Ortho_H)	LOC106607573	0.131346						-0.0444412	-0.0262864	0.203932		0.0273762	-0.0176183	-0.0939155	-0.0987192	-0.110254	-0.0685511	-0.0976349	0.0432779	0.15149
Ssa#XM_014205153.1	Cell cycle	Centromere protein J	LOC106607793	0.513795	0.0499138	0.211229	0.297826	-0.124059	0.17473	0.122239	-0.0896587	0.271195	0.16502	-0.13427	-0.302342	0.00971876	0.0848768	0.318351	-0.450189	-0.18898	-0.273977	-0.503938	-0.151477
Ssa#XM_014206229.1	Cell cycle	PIN2/TERF1-interacting telomerase inhibitor 1-like (LOC106608339)	LOC106608339	0.252145	-0.185696	-0.113926	0.364277	-0.131218	-0.125992	-0.216073	-0.224489	-0.136402	0.135246	-0.195866	0.150931	-0.0614746	-0.212477	-0.124624	-0.387063	0.222752	0.218499	0.446436	0.325016
Ssa#XM_014206848.1	Cell cycle	Dedicator of cytokinesis 9b (OrthoDB)	dock11	-0.333227	-0.149245	-0.119523	-0.00721676	-0.501926	-0.309716	-0.466951	0.0122545	0.563103	0.260105	0.125857	0.215667	0.0347474	0.424367	0.281685	-0.00020606	0.361738	-0.364586	-0.010426	-0.0165066
Ssa#XM_014207404.1	Cell cycle	Cysteine and histidine-rich domain-containing prot	LOC106609053	0.500672	-0.200677	0.237462	0.237726	0.321891	-0.0245126	0.135804	-0.0375876	-0.233247	0.13746	0.0959677	0.2082	-0.387175	-0.0790841	0.0725807	-0.0512109	-0.230877	-0.0605985	-0.459849	-0.182942
Ssa#XM_014207504.1	Cell cycle	cyclin-dependent kinase inhibitor 1B-like (LOC106609100)	LOC106609100	0.118718	-0.239265	-0.00895184	0.205704	-0.422688	-0.29869	-0.258156	0.22318	-0.532634	-0.133048	-0.104742	-0.189947	0.437362	0.482955	0.438075	0.676393	-0.500139	-0.418326	0.0989249	0.425277
Ssa#XM_014207787.1	Cell cycle	cyclin-dependent kinase inhibitor 1B-like (LOC106609234), X1	LOC106609234	-0.300736	0.305965	0.0542326	-0.196961	-0.0499205	-0.0194129	-0.196501	0.24645	-0.0713515	-0.272264	-0.329514	-0.297631	0.544517	0.322174	0.384849	0.44789	0.145177	-0.402621	0.0100034	-0.324344
Ssa#XM_014207904.1	Cell cycle	Cell division cycle protein 123 homolog (Ortho_H)	LOC106609277	-0.0830149	-0.0429175	-0.149862	-0.332677	0.0372241	-0.0160861	-0.134166	-0.112142	-0.0064713	-0.170319	0.0027022	0.0064762	-0.0717988	-0.406779	-0.484802	-0.033709	0.762913	0.342604	0.37219	0.520636
Ssa#XM_014207910.1	Cell cycle	Protein MCM10 homolog (Ortho_H)	mcm10	-0.923695	1.42903	-0.393349	-1.14179	-0.307084	0.725629	1.24302	0.692885	0.925666	0.525794	0.0595753	0.208006	0.756644	-0.606235	-0.863525	0.430344	-0.961385	-0.531022	0.574331	-1.84283
Ssa#XM_014208120.1	Cell cycle	Transcription termination factor 1	LOC106609360	-0.240091					0.869719		-0.269527			-0.153264						-0.206837
Ssa#XM_014208518.1	Cell cycle	Protein Tob1	LOC106609569	-0.871371	-0.221156	-0.451014	-0.732293	-0.0106928	0.00740758	0.157282	0.110718	0.313071	0.0581936	0.206485	-0.264763	0.375413	0.0919185	0.0348596	0.50352	0.391734	0.218322	0.247433	-0.165062
Ssa#XM_014209029.1	Cell cycle	Cyclin-dependent kinase 2 associated protein 2 (OrthoDB)	LOC106609960	0.706277	0.00079984	0.288601	0.505145	-0.684417	0.0511858	-0.149307	0.0146428	0.134089	0.0476438	-0.281079	-0.0838857	-0.0965116	0.205887	0.0743898	-0.432971	-0.127053	-0.0846738	-0.0882198	-0.00054216
Ssa#XM_014209503.1	Cell cycle	centlein-like (LOC106610258)	LOC106610258	-0.0510328							0.0752501								-0.0220786			-0.0021387
Ssa#XM_014209556.1	Cell cycle	Protein phosphatase 1K, mitochondrial (Ortho_H)	LOC106610284	-0.0620215	0.343023	0.314565	-0.117817	0.0596202	0.365991	0.225215	0.268531	0.0807131	0.163958	0.102457	-0.0878915	-0.207073	-0.200252	-0.172389	-0.22994	-0.12014	-0.175944	-0.29989	-0.250716
Ssa#XM_014209697.1	Cell cycle	cyclin-dependent kinase 4 inhibitor B-like (LOC106610370)	LOC106610370	0.734605	-0.760947	0.255726	0.576632	-0.0554875	-0.0068099	-0.481881	-0.723973	0.0702631	0.28045	0.106377	0.164805	-0.148104	-0.0080949	-0.0691551	-0.14206	-0.349852	0.0740081	-0.0629882	0.546485
Ssa#XM_014210040.1	Cell cycle	uncharacterized protein C15orf57 homolog (LOC106610623)	LOC106610623	0.233725	-0.323069	0.246644	0.273832	0.28992	0.0365853	-0.0461255	-0.0917848	0.0898258	-0.0771884	0.0173105	0.164365	-0.352077	0.00510568	0.00664388	-0.210879	-0.267273	0.0519141	0.0377464	-0.0852189
Ssa#XM_014210211.1	Cell cycle	Ras homolog gene family, member Ub (OrthoDB)	LOC106610710	-0.21385	-0.15275	-0.131391		-0.0374657		-0.073209	-0.0686078			-0.153453	1.18642	-0.0643829	-0.135314	-0.152398	-0.115217	-0.0394258	0.269581	-0.118537
Ssa#XM_014210328.1	Cell cycle	Transmembrane protein 30Aa (OrthoDB)	LOC106610771	0.00227605	-0.041385	0.0731573		-0.0293685		0.061314	-0.113655			0.0496931	0.00172615	-0.0546307		-0.0462606	-0.0514257	0.0218931	0.0551786	0.0714863
Ssa#XM_014211024.1	Cell cycle	Forkhead box protein N2	LOC106611131	0.358201	0.269664	0.218432	0.121895	-0.0401513	0.166002	0.172893	0.0304039	-0.551038	0.340198	0.102723	0.0153659	0.214736	0.443042	0.244507	-0.473025	-1.3229	-0.177075	-0.159416	0.0255449
Ssa#XM_014211233.1	Cell cycle	AT-rich interactive domain-containing protein 4A	LOC106611238	0.127333	0.448809	-0.0923808	0.0345117	-0.0183599	0.101571	0.0926923	0.378397	-0.23865	-0.112361	-0.0925331	0.00989424	-0.162526	-0.176511	-0.186577	-0.160161	0.129391	-0.120673	0.222893	-0.184764
Ssa#XM_014211522.1	Cell cycle	Forkhead box N3 (OrthoDB)	LOC106611366	0.191522	-0.16759	-0.0715896	-0.120078	-0.130612	-0.186246	-0.0731709	0.122954	-0.0725061	0.313793	0.00670665	0.108868	0.0452371	0.153206	0.0301433	0.0574541	-0.0540825	-0.0280685	-0.0327703	-0.0931733
Ssa#XM_014211712.1	Cell cycle	Complex I intermediate-associated protein 30, mito	LOC106611473	-0.544588	0.0579952	0.0201744	-0.266988	0.0361933	0.235506	-0.172223	0.165211	0.48889	0.41907	0.828401	0.632008	-0.389253	-0.268638	-0.229731	-0.823403	-0.266422	0.377361	0.107183	-0.406741
Ssa#XM_014212214.1	Cell cycle	Centromere protein I (Ortho_H)	LOC106611716	-0.408596	-0.216124	-0.237466	-0.442675	-0.0641392	-0.0539768	0.0662486	0.078426	0.175082	0.191327	0.394507	0.306918	0.0155221	-0.0108381	-0.124644	-0.344003	-0.0215822	0.33216	0.392775	-0.0289218
Ssa#XM_014212322.1	Cell cycle	Sorting nexin 3 (OrthoDB)	LOC106611766	-0.460015	-0.35936	0.0846681	-0.0910106	0.131691	0.0314351	-0.441124	-0.0998919	0.0960581	0.150821	0.176293	0.359405	0.116769	-0.423579	-0.209323	-0.192056	-0.203936	0.370526	0.353367	0.60926
Ssa#XM_014212397.1	Cell cycle	Dedicator of cytokinesis 5 (OrthoDB)	LOC106611811	-0.331584	0.333796	-0.355368	-0.420808	-0.0590109	0.0379142	-0.207526	0.207633	0.228808	0.118835	0.141276	0.188762	0.170638	0.21246	0.309596	-0.0684628	0.122116	-0.371156	0.0817834	-0.339701
Ssa#XM_014212398.1	Cell cycle	Dedicator of cytokinesis 5 (OrthoDB)	LOC106611812	0.0175938							-0.018856	0.047719		0.143007	-0.0741162				-0.0834339	-0.0416802	0.00976603
Ssa#XM_014212477.1	Cell cycle	Dedicator of cytokinesis 5 (OrthoDB)	LOC106611864	0.0188849	-0.22005	-0.109523		0.176712		-0.191761	-0.271732	1.04652	0.293476	-0.126964	-0.171436	1.02075	-0.208902	-0.254568	-0.407069	-0.159074	-0.0702815	-0.294244	-0.070733
Ssa#XM_014213590.1	Cell cycle	DOCK10.2; Dedicator of cytokinesis protein 10	LOC106612453	-0.588224	0.14659	-0.332135	0.292369	-0.245229	-0.0807858	-0.0320501	0.221889	0.0485831	0.0721608	-0.199428	0.371302	0.0822257	0.0315537	0.161734	0.283376	0.00289788	-0.335703	0.449948	-0.35107
Ssa#XM_014214586.1	Cell cycle	Forkhead box N4 (OrthoDB)	LOC106612922	0.0558121	-0.248582						-0.281856			-0.268184	-0.221622	-0.0396656	0.310205	0.619645	0.343713	-0.0761451		-0.193321
Ssa#XM_014215115.1	Cell cycle	CLOCK-interacting pacemaker-like (LOC106613144), X1	LOC106613144	-0.0250862	-0.0761557			0.192778			-0.057307			0.00218875	-0.0372858		-0.00774995	0.00694895	0.00166945
Ssa#XM_014215332.1	Cell cycle	Cyclin-L1 (Ortho_H)	LOC106613252	-0.736364	0.596953	-0.174051	-0.829474	-0.604598	-0.161615	0.549418	0.435779	0.274888	0.0745839	-0.259935	-0.014271	0.697871	-0.259299	-0.0366023	0.701055	0.30284	-0.179767	-0.0415443	-0.335863
Ssa#XM_014215444.1	Cell cycle	Cyclin-dependent kinase-like 1 (CDC2-related kinase) (OrthoDB)	LOC106613336	-0.172621	-0.0272453			0.238425			-0.124771			-0.123111				-0.0261414	-0.129846				0.36531
Ssa#XM_014216407.1	Cell cycle	Cyclin-dependent kinases regulatory subunit 1	LOC106613791	-0.4069	-0.217267	0.0523372	-0.310978	-0.0240897	-0.0622258	-0.156901	0.0690602	0.497538	0.23952	0.478203	0.43308	-0.261963	-0.18386	-0.224076	-0.964841	0.376722	0.524844	0.203086	-0.0612929
Ssa#XM_014216636.1	Cell cycle	Cyclin-dependent kinase 4 inhibitor C	LOC106613897	0.220704	0.104924	0.298141	0.0245817	0.373777	0.440673	0.219075	0.209938	0.151482	0.179851	-0.0867848	0.298281	-0.62851	-0.106957	-0.205457	-0.587893	-0.450483	-0.223102	-0.138627	-0.0936189
Ssa#XM_014216786.1	Cell cycle	Dedicator of cytokinesis 5 (OrthoDB)	LOC106613940	5.11703	-0.195811	-0.328534		0.462951	-0.238715	-0.226198	-0.281411	-0.353983	-0.202943	-0.428138	-0.295832	-0.49805	-0.411532	-0.580277	-0.611026	-0.39424	-0.260943	-0.272351
Ssa#XM_014216897.1	Cell cycle	forkhead box protein D1-like (LOC106614005)	LOC106614005	-0.0984128	-0.0374855						-0.0120954								-0.0199608		0.167955
Ssa#KSS1236	Cell cytoskeleton	Espin-like protein	espn	1.08699	0.117351	0.528622	0.663071	0.719154	0.25006	0.102964	0.257222	0.453161	0.377839	0.308269	0.12743	-0.7572	-0.431672	-1.65665	-1.3809	-0.602366	-0.128696	-0.0638239	0.0291779
Ssa#NM_001139701.1	Cell cytoskeleton	Cofilin-2 (Ortho_H)	cf12	0.807137	0.114874	0.665039	0.850692	0.541644	0.398246	0.00673426	0.32909	-0.138	-0.126483	-0.140978	-0.184623	-0.471447	-0.0910222	-0.0699744	-0.253078	-0.541247	-0.61916	-0.56698	-0.510458
Ssa#NM_001139803.1	Cell cytoskeleton	E3 ubiquitin-protein ligase rnf146; AltName: Full=RING finger protein 146	pdli2	-0.592498	-0.592517	-0.438584	-0.815828	0.14806	0.00302978	-0.130653	0.0865682	-1.02029	0.26378	0.51964	0.466667	-0.121685	0.179152	0.00292518	0.459151	0.350906	0.45872	0.506814	0.266649
Ssa#NM_001139916.1	Cell cytoskeleton	Filamin-binding LIM protein 1 (Ortho_H)	fbli1	-1.29649	-0.122935	-0.534965	-1.38863	-0.221978	-0.20868	0.596647	-0.0318794	-2.19211	-0.393905	-1.02221	-0.292536	1.6087	1.03997	1.12607	2.20082	-1.545	0.455502	1.1598	1.06378
Ssa#NM_001140222.1	Cell cytoskeleton	PDZ and LIM domain protein 1 (pdli1)	pdli1	-1.01596	-0.0123504	-0.338178	-0.879786	-0.107789	-0.0867254	0.19203	0.0106699	-0.294817	-0.529049	-0.379944	-0.288533	0.73828	0.122372	0.287449	0.804297	0.45831	0.472076	0.743466	0.104191
Ssa#NM_001141036.1	Cell cytoskeleton	Annexin A6 (OrthoDB)	anxa5	-1.2952	0.226897	-0.407548	-1.07242	-0.133597	0.330618	0.25759	0.139504	-0.295485	0.141855	0.882224	-1.03914	0.244593	-0.497243	-0.0157747	0.926726	0.647963	0.235584	0.198145	0.524719
Ssa#NM_001141303.1	Cell cytoskeleton	Microfibrillar-associated protein 2 (Ortho_H)	mfap2	0.222802	0.636628	0.496586	0.33089	0.642737	0.618226	0.18149	0.876459	-0.141965	-0.223206	-0.0745439	-0.375122	-0.551879	0.168875	0.405822	0.0779547	-0.863799	-1.03218	-0.351767	-1.044
Ssa#NM_001146385.1	Cell cytoskeleton	Calponin 3, acidic a (OrthoDB)	cnn1	0.742802	-0.260713	0.362676	0.646003	0.0204434	-0.106257	0.0119267	0.018619	-0.744766	-0.513799	-0.603781	-0.522041	0.243387	0.671202	0.774819	0.916815	-0.333602	-0.563127	-0.301835	-0.458767
Ssa#NM_001165283.1	Cell cytoskeleton	Rho-related GTP-binding protein RhoQ (Ortho_H)	rhoq	0.623335	0.137568	0.906057	0.88552	-0.911834	0.0222826	0.31008	0.0115512	-0.587074	0.457355	0.224159	0.349007	-0.902002	0.112909	-0.255586	-0.364094	-0.113903	-0.259537	-0.52409	-0.121698
Ssa#S31998488	Cell cytoskeleton	Novel protein similar to vertebrate spectrin_ beta_ non-erythrocytic 1 (SPTBN1) - Ident 24	SPTBN1	-0.685503	-0.611895	-0.703076		-0.655905		-0.495202	-0.969103	-0.244187	0.516124	-0.0219807	-0.796965	1.31554	0.763187	0.553855	0.720074	0.652337	0.535961	-0.648893	0.775633
Ssa#XM_014127683.1	Cell cytoskeleton	Coronin, actin binding protein, 2A (OrthoDB)	LOC106562700	0.665825	0.225638	0.892363	1.15665	0.222573	0.226548	-0.0027574	-0.679544	0.476382	0.525063	0.36804	0.389183	-1.08681	-0.736909	-1.02904	-1.17588	0.313636	0.247087	-0.489721	-0.508327
Ssa#XM_014128507.1	Cell cytoskeleton	Smoothelin-b - Ident 69	LOC106563188	0.640072	0.0235058	0.6135	0.130281	0.338852	-0.146932	-0.0887567	0.316568	-0.747616	-0.422697	-0.640456	-0.92422	0.315773	0.375921	0.187646	0.61303	0.220113	-0.621841	0.155792	-0.33853
Ssa#XM_014129342.1	Cell cytoskeleton	probetacellulin-like (LOC106563612), X1	LOC106563612	0.470451	0.444434	0.600269	0.35787	0.72328	0.484494	0.12012	0.477874	0.173136	0.333019	0.437272	0.296882	-1.06357	-0.575049	-0.672886	-1.27098	-0.431549	-0.493958	-0.472574	0.0614622
Ssa#XM_014129966.1	Cell cytoskeleton	Actin, alpha 1a, skeletal muscle (OrthoDB)	LOC106564005	-1.11023	0.162861	-0.526803	-1.12862	-0.102451	-0.0449733	0.218595	0.0112727	0.407214	0.168224	0.165596	0.22001	0.268326	-0.0106524	0.272316	0.439132	0.384273	0.386043	-0.202829	0.0226919
Ssa#XM_014130896.1	Cell cytoskeleton	phosphoinositide 3-kinase regulatory subunit 6-like (LOC106564679), X1	LOC106564679	0.408798	0.214521	0.749221	0.73715	-0.371698	-0.235919	0.0174016	-0.129608	-0.511896	-0.28412	-1.02969	-0.609724	0.606653	0.265041	0.057254	0.461487	-0.267327	-0.429493	0.057198	0.294749
Ssa#XM_014131554.1	Cell cytoskeleton	Spectrin beta chain, non-erythrocytic 2	LOC106565001	0.284526	0.959388	0.126759	0.327789	0.0579069	0.188823	0.805868	0.516903	-0.298332	-0.197319	-1.09079	-0.962932	0.710065	0.251215	0.216309	0.70791	0.0133406	-1.17611	-0.481407	-0.959912
Ssa#XM_014132604.1	Cell cytoskeleton	LIM domain and actin binding 1 (OrthoDB)	LOC106565453	-1.58119	0.170539	-0.825628	-1.84195	-0.646135	-0.51297	0.0257487	-0.0241893	0.151551	-0.412619	-0.0247323	0.116675	1.09814	0.536349	0.633407	1.54272	0.578737	0.428978	0.626978	-0.0404093
Ssa#XM_014134027.1	Cell cytoskeleton	Nck-associated protein 1 (Ortho_H)	LOC106566166	2.02802	0.211137	1.21075	1.28841	0.71939	-0.159999	-0.293329	0.582073	0.343237	0.0763703	0.679071	-0.241137	-1.03047	-0.235233	-1.10975	-1.00721	-1.04195	-0.959676	-1.09203	0.0323065
Ssa#XM_014135939.1	Cell cytoskeleton	LIM domain and actin binding 1 (OrthoDB)	LOC106567074	-1.75452	0.20608	-0.668874	-0.874414	-1.7495	-1.81996	0.432903	-1.63226	-0.690594	-0.764944	-1.34912	-0.409444	1.89502	1.15686	1.43873	2.24936	1.21736	1.17298	0.715758	1.22862
Ssa#XM_014141229.1	Cell cytoskeleton	Calmodulin-regulated spectrin-associated protein 2	LOC106569669	1.29084	0.103593	0.390795	1.43434	0.107603	-1.46508	-0.0114138	-0.0352787	0.37841	0.496304	-0.407871	-0.338604	-0.231149	-0.148596	-0.1637	-0.282835	0.377794	-0.418403	-0.711406	-0.365338
Ssa#XM_014141756.1	Cell cytoskeleton	Kinesin-like protein KIFC1 (Ortho_H)	LOC106569966	-1.19785	-0.0738451	-0.161106	-1.036	-0.0868831	0.291066	0.0307472	0.342127	0.683178	0.149183	0.702368	0.283687	0.256845	-0.456772	-0.0975401	-0.77435	0.15138	0.525905	0.523826	-0.0559611
Ssa#XM_014142471.1	Cell cytoskeleton	Septin 7b (OrthoDB)	LOC106570301	0.745633	0.147896	0.298995	0.97647	0.385062	0.432494	0.145548	-0.0150329	-0.172256	-0.0762484	-0.41762	-0.12936	-0.390176	-0.150951	0.147912	-0.226115	-0.388659	-0.680209	-0.505979	-0.1274
Ssa#XM_014143162.1	Cell cytoskeleton	MARCKS-related protein-like (LOC106570689)	LOC106570689	-1.42678	-0.838294	-0.922354	-1.241	-1.45741	-1.31407	-1.26101	-1.93066	-0.866194	-0.969334	-0.917884	-0.526354	1.48123	1.4862	1.78236	2.70424	1.12238	1.60807	1.53978	1.94711
Ssa#XM_014144621.1	Cell cytoskeleton	Inverted formin-2 (Ortho_H)	LOC106571473	-0.540157	0.0110331	-0.787153		-0.719946	-0.560778	-0.00423491	0.0921449	-0.272014	-0.33962	-0.411691	-0.597436	1.28717	0.582964	0.412821	0.818151	0.347968	0.0868616	0.763547	-0.169638
Ssa#XM_014146468.1	Cell cytoskeleton	Semaphorin 3fa (OrthoDB)	LOC106572382	-0.955412	0.548097	-0.637489	-0.731575	-0.287016	0.00525817	0.048542	0.474436	-0.313478	-0.641878	-0.333333	-0.34456	0.806937	0.0929496	0.293826	1.27845	0.265456	0.0911525	0.765622	-0.425978
Ssa#XM_014146772.1	Cell cytoskeleton	Diacylglycerol kinase alpha	LOC106572530	1.34423	0.042038	0.089762	1.50893	0.090942	-0.501818	-0.224119	-0.0374714	0.434204	0.309811	-0.669349	-0.416706	-0.216007	-0.238145	0.154746	-0.179414	0.135301	-0.489614	-0.645136	-0.492179
Ssa#XM_014147800.1	Cell cytoskeleton	Actin, alpha 1a, skeletal muscle (OrthoDB)	LOC106573099	-0.536966	-0.0500956	-0.418646	-0.860299	-0.189313	-0.137806	0.0890438	0.347853	0.425308	0.173791	0.613832	0.253944	0.175953	-0.175297	-0.11056	0.191848	0.227	0.0834144	0.114525	-0.217525
Ssa#XM_014150374.1	Cell cytoskeleton	tetraspanin-3-like (LOC106574474), X1	LOC106574474	2.01114	-0.302465	1.6497	1.10245	0.933127	-0.0879504	0.18599	-0.120166	0.269507	0.288347	0.777102	0.178426	-1.0802	-0.455416	-1.44675	-2.018	-0.92564	-0.531727	-1.07164	0.644172
Ssa#XM_014150678.1	Cell cytoskeleton	Actin-related protein 2/3 complex subunit 2 (Ortho_H)	LOC106574678	-0.760966	-0.15393	-0.473915	-0.974414	-0.288768	-0.021163	-0.159282	-0.800173	0.597558	0.361499	0.423126	0.312602	0.383447	-0.191841	-0.426975	0.495776	0.600242	0.517266	0.279134	0.28078
Ssa#XM_014151556.1	Cell cytoskeleton	Septin 6 (OrthoDB)	LOC106575209	-0.652277	-0.514908	-0.393391	-0.571851	-0.197828	-0.133991	-0.00674388	0.0875877	-0.220799	-0.283452	0.146454	-0.156106	0.73466	0.135058	-0.0748288	0.469083	-0.00920658	0.584103	0.535864	0.52257
Ssa#XM_014152240.1	Cell cytoskeleton	Actin-related protein 2/3 complex subunit 2 (Ortho_H)	LOC106575630	-1.89712	0.250488	-0.786823	-1.94937	-0.110816	0.138875	0.524428	0.385535	0.37323	0.25689	0.344222	0.411515	0.707617	-0.17817	-0.263895	0.721356	0.53755	0.388275	0.272194	-0.125983
Ssa#XM_014154852.1	Cell cytoskeleton	Spectrin beta chain, non-erythrocytic 2	LOC100380625	0.450363	0.506034	0.14037	0.919512	0.157451	-0.0903983	-0.0423307	0.319006	-0.720485	0.121864	-0.832744	-0.553855	0.523007	0.188063	0.601575	0.833927	-0.0584217	-1.01857	-0.562775	-0.881592
Ssa#XM_014155304.1	Cell cytoskeleton	actin-related protein 2-B-like (LOC106577341), X1	LOC106577341	2.44868	-0.336354	1.98027	1.23395	2.07045	0.241432	0.0359179	-0.177042	1.02846	0.721544	1.15646	0.489362	-2.04805	-1.34873	-2.72799	-2.96353	-1.77032	-0.462728	-0.398394	0.826645
Ssa#XM_014157840.1	Cell cytoskeleton	GTPase IMAP family member 4-like (LOC106578708), X2	LOC106578708	1.42701	0.212727	0.314525	1.11623	-0.137731	-0.39915	-0.397198	0.287989	0.129093	0.263212	-0.0701166	-0.294364	-0.440381	0.233728	0.0940734	-0.275668	0.0462824	-0.45354	-0.896988	-0.759748
Ssa#XM_014158290.1	Cell cytoskeleton	Actin, alpha 1a, skeletal muscle (OrthoDB)	LOC106578961	-0.0300717	0.497572	0.0708433	-0.0649757	0.0601523	0.00418932	1.06078	1.051	-0.668019	-0.917533	-1.11252	-1.24122	0.907213	0.196415	0.482266	1.35389	0.198346	-1.10508	-0.151444	-0.591797
Ssa#XM_014160099.1	Cell cytoskeleton	PDZ and LIM domain protein 2 (Ortho_H)	LOC106579838	-0.747134	-1.0115	-0.996788	-0.852318	-0.77167	-0.709748	-0.52965	-0.498512	0.342119	0.26147	0.395478	-0.0349728	1.02105	0.240954	0.172231	0.829476	0.564041	0.611999	0.725036	0.988431
Ssa#XM_014161843.1	Cell cytoskeleton	C-type lectin domain family 4 member K	LOC106580604	0.986882	0.105369	0.848351	0.984922	0.972362	0.223709	0.319085	0.573732	-1.13263	-0.633415	-0.73592	-0.0689054	-0.494616	-0.0485996	-0.296028	-0.762174	-0.721237	-0.13862	-0.329447	0.347171
Ssa#XM_014162196.1	Cell cytoskeleton	Myosin IC (OrthoDB)	LOC106580786	-0.48843	0.340176	-0.57768	-0.85953	-0.396193	-0.474791	0.0858285	0.0644846	-0.110891	-0.346549	-0.472486	-0.736649	1.04609	0.220805	0.695642	0.887936	0.541867	0.0268082	0.541605	0.0119558
Ssa#XM_014165492.1	Cell cytoskeleton	Rho family GTPase 1 like (OrthoDB)	LOC106582403	-0.497464	-0.480393	-0.177476	-0.300005	-0.494096	-0.78186	0.301462	-0.506158	-0.112662	-0.453046	-0.696158	-0.211844	0.745247	0.480277	0.561528	0.835087	0.380452	0.161507	0.313475	0.932128
Ssa#XM_014166921.1	Cell cytoskeleton	Microfibrillar-associated protein 2 (Ortho_H)	mfap2	0.281218	0.511296	0.684977	0.621215	0.75682	0.707103	0.54547	0.783287	-0.296243	-0.186151	-0.381182	-0.372553	-0.706859	0.0207747	0.33628	0.0766087	-0.968251	-1.00164	-0.468778	-0.943391
Ssa#XM_014167221.1	Cell cytoskeleton	Villin 1 (OrthoDB)	LOC106583268	-0.778729	0.580271	-0.0968215	-0.141896	0.835601	0.735659	0.728789	0.478775	0.00612155	-0.732403	-0.918369	-0.515515	0.441094	-0.11939	-0.0680585	-0.590293	1.97559	-0.66973	-0.383781	-0.766908
Ssa#XM_014168001.1	Cell cytoskeleton	Plectin	LOC106583613	-0.65121	0.382056	-0.678942	-0.586624	-1.54646	-0.455915	-0.0277779	0.18334	-0.0719689	-0.561908	-0.954339	-1.06874	1.34595	1.13314	1.25961	1.59781	0.85834	-0.306163	0.586787	-0.436985
Ssa#XM_014168096.1	Cell cytoskeleton	Peroxisomal membrane protein 4 (Ortho_H)	pxmp4	1.34442	0.271648	0.518287	1.46767	0.168148	-0.00853379	-0.0550434	0.000639458	-0.261463	0.494351	-0.4157	-0.187137	-0.399643	-0.217819	-0.168562	-0.506471	-0.165651	-0.487552	-0.78029	-0.61131
Ssa#XM_014170641.1	Cell cytoskeleton	Spectrin beta chain, non-erythrocytic 2	LOC106584953	0.88688	-0.77961	-0.342097	0.617312	-0.79932	-1.54419	-1.08166	-0.746412	-0.375349	0.194313	0.743986	-0.201467	0.0217629	0.933607	1.09814	0.167368	0.178458	0.667858	-0.296627	0.657051
Ssa#XM_014173213.1	Cell cytoskeleton	Ceramide synthase 5 (OrthoDB)	LOC106586203	1.24819	0.169494	0.321563	1.21842	0.0721741	0.0954941	0.00612829	0.0733521	0.0904331	0.23984	-0.376017	-0.332104	-0.441758	-0.0554249	-0.377423	-0.691721	0.260936	-0.419337	-0.662677	-0.439564
Ssa#XM_014177127.1	Cell cytoskeleton	Envoplakin	LOC106588289	-1.08963	-0.172377	-1.23605	-1.59301	-0.886624	-0.730995	0.194551	0.46215	0.408455	0.138012	0.107309	-0.198086	1.11879	1.19491	1.0783	1.18165	0.382754	-0.0276329	0.265999	-0.59847
Ssa#XM_014183847.1	Cell cytoskeleton	Ras-related protein Rab-19 (Ortho_H)	LOC106609723	0.564221	-0.0727229	0.156306	0.0563616	0.421177	0.262186	0.23684	0.178422	0.734363	0.768042	1.1074	0.844379	-0.912277	-0.500427	-0.671648	-1.32993	-0.530294	-0.107429	-0.691624	-0.513361
Ssa#XM_014186743.1	Cell cytoskeleton	Fascin homolog 2, actin-bundling protein, retinal a (OrthoDB)	LOC106595370	0.838855	0.896026	0.176466	0.889625	0.379992	0.464016	0.594544	0.789735	-1.11739	-0.121595	-0.417554	-0.593632	-0.0119082	0.408115	0.602778	0.109391	-0.227554	-1.47727	-0.721665	-1.46098
Ssa#XM_014187166.1	Cell cytoskeleton	Actin, alpha 1a, skeletal muscle (OrthoDB)	LOC106595815	-1.04043	0.00515385	-0.617558	-1.06542	-0.137004	-0.0172213	0.174189	0.192491	0.355556	0.134888	0.10537	0.300774	0.350733	-0.0101297	0.147299	0.462315	0.306799	0.194547	0.184391	-0.0267508
Ssa#XM_014189394.1	Cell cytoskeleton	pleckstrin 2 (plek2)	plek2	-0.380121	-0.539755	-0.343678	-0.47374	-0.510241	-0.414619	0.18747	-0.461004	-0.327424	-0.109614	0.0956325	-0.0319945	0.610616	0.489586	-0.0108492	1.01277	-0.289222	0.117294	0.664029	0.714871
Ssa#XM_014189523.1	Cell cytoskeleton	Plectin	LOC106598480	-1.28689	0.224527	-1.08026	-1.35638	-0.809754	-0.62203	0.942704	0.50267	0.444973	0.0223284	-0.443469	-0.713639	1.41055	0.7186	0.84539	1.11874	0.617988	-0.443344	0.472738	-0.565428
Ssa#XM_014189992.1	Cell cytoskeleton	Plectin	LOC106598963	-0.942313	0.330189	-0.940153	-0.716773	-0.946643	-0.69708	0.9056	0.34463	0.296395	0.0765006	-0.574545	-0.765558	1.30925	0.731599	0.724714	0.884025	0.776917	-0.435978	0.247195	-0.607962
Ssa#XM_014192462.1	Cell cytoskeleton	supervillin-like (LOC106600794), X1	LOC106600794	0.954981	0.441861	0.189153	0.720295	0.421326	0.494768	0.37155	0.506085	-0.443795	-0.360017	-0.448076	-0.181699	-0.23481	-0.0254461	-0.125756	-0.418797	-0.528831	-0.663456	-0.286928	-0.382401
Ssa#XM_014193568.1	Cell cytoskeleton	Envoplakin	LOC106601393	-0.794152	-0.173394	-1.30796	-1.39392	-0.958363	-0.706537	-0.0583996	0.524156	0.561034	0.400804	0.331212	-0.349244	1.09766	0.925283	0.739211	0.78501	0.644442	-0.0748136	0.313551	-0.505579
Ssa#XM_014193673.1	Cell cytoskeleton	Protein C17orf103	LOC106601455	1.64753	0.0124595	0.483795	1.28195	-0.0585917	-0.284084	-0.372738	-0.158329	0.0698895	0.165097	-0.238327	-0.429743	-0.571531	0.213609	0.138584	-0.350587	0.0409155	-0.381408	-0.765686	-0.442804
Ssa#XM_014193859.1	Cell cytoskeleton	Actin, alpha 1a, skeletal muscle (OrthoDB)	actc1	-0.62129	0.332516	-0.337181	-0.892449	0.0577177	0.130436	0.745052	0.87439	-1.04271	0.0911669	-0.0380611	-0.209777	0.73006	-0.0128431	0.602955	1.26559	0.242013	-0.156148	-1.15365	-0.607789
Ssa#XM_014194110.1	Cell cytoskeleton	sterile alpha motif domain-containing protein 9-like (LOC106601757), X1	LOC106601757	-0.998087	0.114991	-0.757727	-1.07961	-0.792657	-1.57432	-2.16675	-1.54663	-0.127048	0.374976	0.271172	-0.713327	1.52342	1.31267	-0.423802	2.04004	1.60474	0.881888	1.00709	1.04895
Ssa#XM_014194161.1	Cell cytoskeleton	Sterile alpha motif domain-containing protein 9-li	LOC106601794	-1.0054	-1.45453	-1.51958	-1.03372	-1.50656	-0.689401	-1.26299	-0.375303	-0.0774458		-0.478849	0.250332	1.93725	1.62235	0.980543	1.23518	1.22863	0.350546	1.07142	0.727554
Ssa#XM_014194401.1	Cell cytoskeleton	Actin, alpha 1a, skeletal muscle (OrthoDB)	LOC106601958	-1.04162	-1.48392	-0.722589	-0.970296	-0.968156	-0.745045	-0.45896	-0.790424	1.03281	0.134433	0.849413	-0.0627385	0.341112	-0.137975	0.190864	0.145104	1.39819	1.10455	1.24042	0.944815
Ssa#XM_014194897.1	Cell cytoskeleton	Coronin, actin binding protein, 2A (OrthoDB)	LOC106602328	-1.31733	-0.583066	-1.06956		-1.07592	-0.829267	-0.130038	-0.501937	-0.319897	-0.344638	-0.341598	-0.643911	1.07334	0.900646	0.826376	1.85842	0.820098	0.537351	0.790239	0.350698
Ssa#XM_014198433.1	Cell cytoskeleton	Rho-related GTP-binding protein RhoQ (Ortho_H)	rhoq	0.585048	0.0856243	0.61397	0.604241	0.360518	-0.00771913	0.0675933	0.172592	0.0361303	0.103354	0.141702	0.275091	-0.50894	-0.0923514	-0.295966	-0.511265	-0.145853	-0.330998	-0.59981	-0.552965
Ssa#XM_014199376.1	Cell cytoskeleton	PDZ and LIM domain 3a (OrthoDB)	LOC106604587	-1.025	-0.20184	-0.40758	-1.27054	-0.173698	-0.23625	0.0875899	-0.029255	-0.287598	-0.624598	-0.118006	-0.198723	0.852861	0.158628	0.40162	0.916313	0.415588	0.617098	0.915209	0.208177
Ssa#XM_014200470.1	Cell cytoskeleton	MAP7 domain-containing protein 1	LOC106605129	-0.363985	-0.0718324	-0.884862	-0.456973	-0.558083	-0.409724	0.178903	0.221312	-0.0924173	-0.300253	-0.533143	-0.312908	1.08771	0.39343	0.241083	0.840959	0.450187	0.070814	0.386956	0.112832
Ssa#XM_014202323.1	Cell cytoskeleton	Actin related protein 2/3 complex, subunit 1A (OrthoDB)	LOC106606193	-0.0824564	-0.465246	-0.023149	-0.253784	-0.0952784	-0.0545552	-0.366206	-0.226947	0.645142	0.502286	0.742758	0.582407	-0.339932	-0.242965	-0.259684	-0.280014	-0.106192	0.214353	0.13515	-0.0256812
Ssa#XM_014202401.1	Cell cytoskeleton	Actin, alpha 1a, skeletal muscle (OrthoDB)	LOC106606252	-1.00241	-1.38545	-0.742231	-0.742127	-1.08436	-0.632288	-0.268831	-1.11742	0.737453	0.199468	0.572782	-0.205929	0.503891	0.0603888	0.217822	0.23919	1.35584	1.1531	0.892981	1.24811
Ssa#XM_014203024.1	Cell cytoskeleton	sterile alpha motif domain-containing protein 9-like (LOC106606682)	LOC106606682	-1.10479	0.0405048	-0.897061	-0.620395	-0.400269	-0.0634451	-0.864355	-0.164267	-0.209711	0.321313	-0.639486	-0.28468	1.22536	1.30524	0.659235	0.980585	0.557529	0.165307	-0.385511	0.378904
Ssa#XM_014203339.1	Cell cytoskeleton	Coronin, actin binding protein, 1B (OrthoDB)	LOC106606886	1.22072	-0.180193	0.88865	1.61274	0.0422805	0.00231132	-0.764085	-0.888881	0.448944	1.02725	0.610673	0.54972	-1.28677	0.140563	-0.213806	-1.86659	-0.177371	-0.237387	-1.07199	0.143249
Ssa#XM_014203524.1	Cell cytoskeleton	Envoplakin	LOC106606992	-1.15927	-0.395814	-1.51636	-1.78817	-0.93248	-0.589161	0.191718	0.401769	0.665787	0.463114	0.158726	-0.0976481	1.42884	0.927494	0.912167	1.29165	0.36721	-0.0490481	0.152909	-0.433431
Ssa#XM_014203542.1	Cell cytoskeleton	Envoplakin	LOC106607014	-1.18539	-0.478353	-1.40287	-1.86679	-0.949626	-0.633245	0.349876	0.199804	0.650227	0.598484	0.232332	-0.120372	1.0401	0.997271	0.997043	1.40745	0.459052	-0.143612	0.0443241	-0.195727
Ssa#XM_014203990.1	Cell cytoskeleton	supervillin-like (LOC106607239), X1	LOC106607239	0.930533	0.708174	0.386116	0.521955	0.948659	0.715202	0.399115	0.91624	-0.440615	-0.420464	-0.343734	-0.0967304	-0.638675	-0.345757	-0.447929	-1.02537	-0.4657	-0.630483	-0.13626	-0.53428
Ssa#XM_014205739.1	Cell cytoskeleton	Spectrin beta chain, non-erythrocytic 1 (Ortho_H)	LOC106608059	0.276594	0.800277	-0.168654	0.443666	0.0696927	0.0642636	0.252607	0.650568	-0.0682967	-0.140432	-0.927217	-0.749317	0.481637	0.0384405	0.20815	0.779423	0.0954493	-0.871467	-0.457704	-0.777685
Ssa#XM_014206734.1	Cell cytoskeleton	Coronin, actin binding protein, 1B (OrthoDB)	LOC106608653	0.807675	0.325026	0.340096	0.609413	0.374155	0.340837	0.432227	0.219718	-0.00153453	0.178634	0.361499	0.0972508	-0.553054	-0.340301	-0.446188	-0.924883	-0.433079	-0.523602	-0.482139	-0.381746
Ssa#XM_014208115.1	Cell cytoskeleton	Scinderin (OrthoDB)	LOC106609359	-0.913183	0.679351	-0.0238729	-1.00581	0.208701	0.74791	0.724159	0.925578	0.609386	0.455522	0.968443	0.792736	-0.348621	-0.709712	-0.157876	0.429542	-0.746295	-1.10841	-0.227702	-1.29984
Ssa#XM_014209539.1	Cell cytoskeleton	Coronin, actin binding protein, 2A (OrthoDB)	LOC106610278	-0.452094	-0.387546	-0.451143		-0.465616	-0.326832	-0.105452	-0.457021	0.0594718	-0.253873	-0.234762	-0.250967	0.717812	0.0643324	-0.0543682	0.563389	1.33619	0.242498	0.214247	0.241742
Ssa#XM_014210483.1	Cell cytoskeleton	Inverted formin-2 (Ortho_H)	LOC106610851	1.42268	-0.0898136	1.62043	1.2383	1.47521	0.925446	0.942531	0.549662	1.14889	0.816596	1.15186	1.07534	-2.54514	-1.33179	-4.11818	-3.82882	-1.73318	-0.131694	0.0998204	1.31186
Ssa#XM_014212793.1	Cell cytoskeleton	PDZ and LIM domain 3a (OrthoDB)	pdlim3	-0.317031	-0.591222	-0.168751	-0.444104	-0.811077	-0.414882	0.0758407	-0.239922	-0.361657	-0.174474	-0.764392	-0.462606	0.747464	0.468374	0.940325	1.38802	0.31755	0.364807	-0.0362849	0.484022
Ssa#XM_014213298.1	Cell cytoskeleton	Annexin A6 (OrthoDB)	anxa6	1.06404	0.699383	0.729652	1.10946	0.197147	0.39625	0.291793	0.461712	-1.77961	-0.229586	-0.555291	-0.236842	-0.0247126	0.628393	0.551877	0.257039	-0.644212	-1.15797	-0.77202	-0.9865
Ssa#XM_014213482.1	Cell cytoskeleton	Striatin-4 (Ortho_H)	LOC106612392	0.962162	0.408429	0.251578	0.864223	-0.00599269	0.108543	-0.0694293	0.136064	0.115061	0.26613	-0.350947	-0.284565	-0.463148	0.0195478	-0.00972889	-0.428025	0.00920781	-0.387302	-0.795722	-0.346083
Ssa#XM_014214060.1	Cell cytoskeleton	Smoothelin, like (OrthoDB)	LOC106612665	-1.09246	0.216152	-0.411738	-0.35422	-0.498218	-0.563527	-0.269845	-0.474004	-0.160518	-0.328476	-0.704694	-0.016233	1.27796	0.258245	0.536061	1.84136	0.286152	-0.031457	0.421245	0.068204
Omy#CA346601	Cell cytoskeleton	myosin 1 [Salmo salar]	CABZ01109737.1	0.225031	-0.472117	-0.65188	-0.142367	-0.761723	-0.100456	-0.651339	-0.815015	0.0139679	-0.352835	-0.106895	-0.0454659	0.70072	0.0218499	0.473248	0.835449	0.886922	0.513172	-0.196185	0.62592
Omy#DV201988	Cell cytoskeleton	alpha actin [Salmo trutta]	null	-0.481385	0.209065	-0.31529	-0.402435	0.153785	0.363096	0.685812	0.934166	0.275478	0.147603	-0.0471841	-0.537425	0.596075	-0.21581	0.826679	1.27838	0.379955	-0.266258	-2.81262	-0.771693
Omy#S15297637	Cell cytoskeleton	Xin actin-binding repeat-containing protein 2	xirp2a	-0.102607		0.260417					-0.0973692		0.146582			-0.0342737		-0.104652	-0.068097
Omy#S15318610	Cell cytoskeleton	C1orf119 homolog precursor [Salmo salar]	tmem167b	-0.194325	-0.0505415			0.662104			-0.138606	-0.0308958		-0.0661956	-0.0498588				-0.0768533	-0.0548267
Ssa#DN162500	Cell cytoskeleton	Ran-binding protein 10 [RanBP10]	ranbp10	0.64025	0.081837	-0.170358	-0.297737	-0.261352	-0.202687	0.0142116	0.170492	-0.102817	-0.0103971	0.175005	-0.23919	0.120831	0.068251	0.148269	0.356382	0.00970111	-0.103475	-0.0570049	-0.340212
Ssa#GRASP221221417	Cell cytoskeleton	F-actin-capping protein subunit beta [Salmo salar]	CAPZB	-0.0925786							-0.117291	0.245096		-0.0880922	-0.0667033		-0.105139			0.224708
Ssa#KSS3863	Cell cytoskeleton	Gelsolin precursor [Salmo salar]	scinla	-0.00671373	0.11144	0.249323	-0.121242	0.0666092	0.0127858	-0.0196076	0.174771	-0.1327	-0.133062	0.110897	0.140884	-0.143375	-0.0470874	-0.195271	0.0286361	-0.230005	0.101687	0.0531108	-0.0210806
Ssa#KSS3927	Cell cytoskeleton	Putative ferric-chelate reductase 1 - Ident 34	null	-0.0096682							0.0096682
Ssa#NM_001123539.1	Cell cytoskeleton	Actin, alpha 1a, skeletal muscle (OrthoDB)	actc1	-0.0735985		0.12298		0.154775			-0.0662462			-0.0515657			-0.0507736	0.0339129	-0.0388536		0.0108584	-0.0414891
Ssa#NM_001123547.1	Cell cytoskeleton	PDZ and LIM domain 3a (OrthoDB)	alp	0.344565	-0.467158	0.426129	0.517136	0.201938	0.113385	0.0549109	0.0848709	-0.409794	0.0753209	-0.662305	-0.456575	0.182803	0.297017	0.38376	0.701966	-0.173831	-0.511457	-0.554895	-0.147785
Ssa#NM_001139648.1	Cell cytoskeleton	myosin binding protein H-like (LOC100194559)	brp16	-0.0512874							0.0512874
Ssa#NM_001139651.1	Cell cytoskeleton	Capping protein (actin filament) muscle Z-line, alpha 1b (OrthoDB)	capza1b	0.0119872	0.0514563	0.381638	0.479613	-1.56768	0.329034	0.353639	0.162176	-1.31493	0.602876	0.180421	0.372014	-0.0200576	-0.0851066	-0.117519	-0.220741	0.154784	-0.0760426	0.109044	0.213386
Ssa#NM_001139780.1	Cell cytoskeleton	Actin-like protein 6B (Ortho_H)	acl6b	-0.634133	0.170959	-0.139467	-0.298133	-0.0770768	-0.132968	-0.0665125	-0.0050979	0.277365	0.0179619	0.396289	0.327736	0.0243237	-0.339495	-0.0768045	-0.213423	0.187224	0.219113	0.520351	-0.158205
Ssa#NM_001139860.1	Cell cytoskeleton	C-type lectin domain family 17, member A	kct2	0.228914	0.679019	-0.0724029	0.00771512	0.147719	0.351709	0.344803	0.519962	-2.61541	0.076489	-0.164514	-0.0729819	-1.57107	0.540844	0.550035	0.720526	0.45116	-0.0341129	0.166926	-0.255335
Ssa#NM_001139865.1	Cell cytoskeleton	Calponin 3, acidic a (OrthoDB)	cnn3	0.362027	0.587433	0.266268	0.249817	0.370561	0.308788	0.351788	0.818683	-0.0532632	-0.244055	-0.168594	-0.192531	-0.31884	-0.0689783	-0.0854149	0.00820034	-0.0854142	-0.728613	-0.406572	-0.971283
Ssa#NM_001140105.1	Cell cytoskeleton	Capping protein (actin filament) muscle Z-line, alpha 1b (OrthoDB)	capza1	-0.466539	-0.0310859	0.0839203	-0.388083	0.185192	0.0499946	0.282427	0.0938772	0.25737	0.235237	0.195757	0.204837	-0.106681	-0.3652	-0.287135	-0.126752	0.0556224	0.0885527	0.0917917	-0.0531025
Ssa#NM_001140131.1	Cell cytoskeleton	Septin 7b (OrthoDB)	sept7a	-0.462892	0.267527	-0.159063	-0.316602	0.0500255	0.139384	0.378681	-0.603374	0.0588177	0.0910607	-0.0460948	0.169215	0.479587	0.0699032	0.252191	0.345505	0.0854137	-0.00493112	-0.619569	-0.174787
Ssa#NM_001140164.1	Cell cytoskeleton	Dematin, EPB49	dema	-0.335786	0.929798	0.0902639	-0.148506	0.622968	1.41018	0.413942	0.20647	-0.0873177	-0.232389	-0.949845	-0.881348	0.342781	-0.330162	0.13763	0.383463	-0.377332	-1.00479	0.284737	-0.474752
Ssa#NM_001140192.1	Cell cytoskeleton	Double-stranded RNA-binding protein Staufen homolog 1 (Ortho_H)	stau1	-0.265103	-0.274036	-0.415235	-0.341496	-0.685682	0.0888109	0.158934	0.0940505	0.113932	0.321321	0.349647	0.113795	-0.245829	0.277748	0.236532	0.2483	-0.0974462	0.0139419	0.119761	0.188057
Ssa#NM_001140401.1	Cell cytoskeleton	Calponin 3, acidic a (OrthoDB)	cnn2	1.10785	-0.196626	0.123495		-0.088437	-0.14317	0.0310875	-0.0277179	-0.38243	-0.129474	-0.111527	-0.160325	-0.31009	0.246703	-0.211571	-0.0569034	-0.162082	0.0592539	0.378128	0.0338405
Ssa#NM_001140440.1	Cell cytoskeleton	septin 2 (sept2)	sept2	-0.379092	0.300236	0.0528675	-0.109279	-0.0514419	0.140516	0.179127	0.29255	-0.0870466	0.192492	0.111453	0.233897	-0.0766157	-0.0468937	-0.134898	-0.0782597	0.168806	-0.26021	-0.0974444	-0.350767
Ssa#NM_001140475.1	Cell cytoskeleton	Desmin b (OrthoDB)	vime	-0.0722046	0.24229	-0.0506107	-0.384688	0.0767023	0.278141	0.0956257	0.406371	0.0378703	-0.737794	-0.2533	-0.481422	0.138407	0.381778	0.326207	0.3726	-0.116467	-0.403044	0.0962955	0.0472458
Ssa#NM_001140542.1	Cell cytoskeleton	LIM and SH3 protein 1 (OrthoDB)	lasp1	-0.0776456	-0.0287289	0.0468324		0.0288676	0.0340911	-0.0851758	0.0722641		0.0416661	-0.0286983	0.241593	-0.112574	0.016643	0.0113875	-0.054292	-0.047607	-0.00798151	-0.0506417
Ssa#NM_001140583.1	Cell cytoskeleton	Thymosin beta-a (tyba)	tyba	-0.283951	-0.587037	-0.274449	-0.366833	-0.112065	0.115051	-0.232908	-0.165072	0.543399	0.43451	0.29267	0.311124	0.0915088	-0.176595	-0.0162214	-0.168556	-0.131066	0.0335425	0.237948	0.454999
Ssa#NM_001140639.1	Cell cytoskeleton	Pleckstrin (Ortho_H)	plek	0.109919	-0.00613112	0.00184148	0.030868	0.568659	0.211312	-0.0785066	-0.12622	-0.116038	-0.143007	0.22488	0.326364	-0.303407	-0.0774211	-0.306669	-0.3384	-0.18362	0.115127	0.0128225	0.0776297
Ssa#NM_001140819.2	Cell cytoskeleton	Coronin, actin binding protein, 1B (OrthoDB)	cor1a	-0.550673	-0.00127383	-0.27701	0.0571868	-0.0765713	-0.287487	-0.35373	-0.401781	0.370362	0.450116	0.11849	0.494944	0.117276	-0.0834693	0.148918	-0.117491	0.193604	-0.0414402	0.245479	-0.00544484
Ssa#NM_001140974.1	Cell cytoskeleton	Proline-serine-threonine phosphatase-interacting protein 2 (ppip2)	ppip2	-0.21297	-0.300055	-0.101744	0.189049	-0.117477	-0.0374338	-0.170882	-0.378828	1.705	0.191091	0.129126	0.315485	-0.142086	-0.544124	-0.583967	-0.793716	0.522813	0.0847706	0.0457171	0.200232
Ssa#NM_001141075.1	Cell cytoskeleton	Stathmin	stmn4	-0.0950944	-0.0492822	-0.0823464					0.060365			-0.00330727	-0.00353297	-0.0330995	0.0594735	0.0491413	0.189482			-0.0917993
Ssa#NM_001141280.1	Cell cytoskeleton	Actin-related protein 2/3 complex subunit 5-like protein (Ortho_H)	arpc5	0.0704156	-0.660767	0.36883	-0.0853753	0.421045	-0.038111	-0.358167	-0.627505	0.215005	-0.211768	0.0947956	0.0218086	0.0371706	-0.130735	0.0896096	-0.219286	-0.142851	0.101397	0.351429	0.703064
Ssa#NM_001141375.1	Cell cytoskeleton	Actin-related protein 2/3 complex subunit 5-like protein (arp5l)	arpc5l	0.235257	-0.543901	0.161716	0.231824	0.0259658	-0.132742	-0.0930325	-0.457348	0.0341857	-0.0378188	-0.0628271	-0.515764	0.18309	0.112751	-0.0411113	-0.0335966	0.104139	0.393987	0.013675	0.421555
Ssa#NM_001141508.1	Cell cytoskeleton	Transgelin 2 (OrthoDB)	tagl2	-0.191088	0.0554855	0.338899	0.00505265	0.31524	0.142459	-0.109405	-0.313249	0.198959	-0.202724	0.030247	-0.16937	0.142048	-0.193034	-0.063678	-0.14886	-0.111076	-0.0985804	0.248156	0.124525
Ssa#NM_001141519.1	Cell cytoskeleton	Actin, alpha 1a, skeletal muscle (OrthoDB)	act																0
Ssa#NM_001141693.1	Cell cytoskeleton	PDZ and LIM domain protein 7 (Ortho_H)	pdlim7	-0.0681392	-0.133467	-0.0917553		-0.0410572	0.347313	-0.0737044	0.0156425	0.0431734			-0.0623816	-0.0178752	-0.0521386	0.0327125	0.159771	-0.0311352	0.0522192	-0.0791762
Ssa#NM_001141828.1	Cell cytoskeleton	MID1 interacting protein 1a (OrthoDB)	g12	-0.344189	0.430306	0.142759	-0.396541	-0.0646724	-0.24638	0.132549	0.335877	-0.379978	-0.318912	-0.0596988	-0.220987	0.280625	0.10625	0.0625882	0.710121	-0.0814494	-0.174433	0.119327	-0.033156
Ssa#NM_001141911.1	Cell cytoskeleton	Calcium-binding and coiled-coil domain-containing protein 2 (caco2)	caco2	-0.538026	0.123567	-0.135039	-0.969267	-0.274856	0.143595	0.0023933	0.0133875	0.4886	0.120059	0.464545	0.199378	0.0873351	-0.0578171	-0.0591387	0.459783	-0.221756	-0.395361	0.409996	0.138617
Ssa#NM_001146447.1	Cell cytoskeleton	Centrin-3 (Ortho_H)	cetn3	0.129505	-0.576512	0.207782	-0.0427238	-1.39071	-0.316185	-0.268971	-0.489043	0.445033	0.360523	0.515634	0.388756	0.0859483	0.0917733	-0.425836	-0.729969	0.325823	0.647035	0.493392	0.548756
Ssa#NM_001146479.1	Cell cytoskeleton	Actin-related protein 2/3 complex subunit 1A (arc1a)	arc1a	0.026702	-0.102829	0.0864797	0.310492	0.179316	-0.0784947	0.080521	-0.0406808	0.127878	0.0691037	-0.0245106	0.0436283	-0.23915	-0.134648	-0.0199976	-0.0482901	-0.123284	0.0431623	-0.0890612	-0.0663363
Ssa#NM_001146642.1	Cell cytoskeleton	CD2 antigen cytoplasmic tail-binding protein 2 (Ortho_H)	cd2b2	-0.293736	-0.0393902	-0.165129	-0.377176	-0.0899673	-0.00971786	-0.0116501	-0.124104	0.167286	0.0931883	0.160392	0.126698	0.203747	-0.3274	-0.230535	-0.131685	0.362705	0.27361	0.267042	0.145817
Ssa#NM_001146647.1	Cell cytoskeleton	MARCKS-related protein (mrp)	mrp	0.440381	-0.330158	-0.0763654	0.164841	0.452324	-0.148606	-0.035801	-0.337698	0.452381	0.0377157	0.447066	0.226515	-0.111167	-0.203736	-0.204605	-0.54652	-0.406747	-0.223152	0.336718	0.0666145
Ssa#NM_001165303.1	Cell cytoskeleton	Gamma-tubulin complex component 2 (Ortho_H)	gcp2	-0.472772	0.218525	-0.0539964	-0.429407	-0.00712236	0.273872	-0.212358	0.496786	0.109454	0.189737	0.00944844	0.350333	0.0979422	-0.358928	-0.0996441	0.352949	-0.220992	-0.118993	0.231832	-0.356669
Ssa#NM_001165322.1	Cell cytoskeleton	Band 4.1-like protein 4 (e41l4)	e41l4	-0.128214	0.111209	0.0749194		-0.0267083			0.142113	0.00670341		0.0511082	-0.046405	-0.0242857		-0.0130455	-0.0812235	0.0551863	-0.0763419	-0.0450161
Ssa#NM_001165366.1	Cell cytoskeleton	Protein MEMO1 (Ortho_H)	memo1	-0.68907	0.794692	0.0309182	-1.07642	-0.111237	0.425002	0.607999	0.763546	0.419786	0.106284	-0.149412	-0.206529	0.153404	-0.517517	-0.450787	0.30611	0.507396	-0.228901	0.102115	-0.787386
Ssa#NM_001165375.1	Cell cytoskeleton	Family with sequence similarity 3, member C (OrthoDB)	fam3a	0.194288	-0.176449	0.569777	0.215047	0.27725	-0.0278079	0.063138	0.427094	-0.405925	-0.0324084	0.045651	0.039982	-0.171297	0.065059	0.178324	0.177151	-0.411414	-0.388759	-0.0374384	-0.601263
Ssa#NM_001165377.1	Cell cytoskeleton	Adducin 1 (alpha) (OrthoDB)	addb	-0.655317	1.35026	-0.124406	-0.375263	0.365019	1.50742	0.501446	0.447765	0.0035087	0.0331044	-0.668451	-0.574719	0.078019	-0.470785	-0.51804	-0.511224	-0.234506	-0.478555	0.242065	0.0826461
Ssa#NM_001165399.1	Cell cytoskeleton	Thioredoxin-related transmembrane protein 1 (Ortho_H)	txnd1	-0.244856	-0.227357	0.423555		-0.0513378	-0.0497196	-0.0817678	-0.242271	-0.178888	-0.0894639	-0.0973327	0.0861086	-0.162219	-0.032578	-0.160228	0.0739466	0.295775	0.470883	0.14425	0.123505
Ssa#NM_001173584.1	Cell cytoskeleton	Actinin alpha 3b (OrthoDB)	actn1	-0.643308	0.713378	-0.79579	-0.921504	-0.413884	-0.232066	0.24956	0.802923	-0.0713472	-0.619758	-0.358318	-0.465049	0.786568	0.184697	0.514205	1.30765	0.425119	0.00035084	0.403534	-0.866954
Ssa#NM_001173687.1	Cell cytoskeleton	DENN domain-containing protein 2A (Ortho_H)	st5	-0.464639	0.54833	-0.330701	-0.385463	0.0673574	0.0501494	0.367451	0.760593	0.100714	-0.248128	-0.200737	-0.626805	0.332095	-0.337839	0.0762956	0.504263	0.265079	-0.220853	0.239756	-0.496917
Ssa#NM_001173718.1	Cell cytoskeleton	RAN binding protein 9 (OrthoDB)	ranb9	0.261345	0.190216	-0.150648	0.307062	0.125261	0.11635	0.258989	0.0117228	0.189065	0.310378	-0.146453	-0.0968467	-0.270564	-0.228968	-0.187326	0.0476758	0.133297	-0.457696	-0.279689	-0.133169
Ssa#NM_001173763.1	Cell cytoskeleton	Septin 6 (OrthoDB)	sept8a	-0.357508	-0.306335	-0.147634	-0.219642	-0.0978891	-0.115688	0.268276	-0.148718	-0.228724	0.119684	-0.194025	-0.0633182	1.17546	-0.0171144	-0.38324	-0.0773316	0.870391	0.0907998	-0.217531	0.0500857
Ssa#NM_001173823.1	Cell cytoskeleton	Ezrin a (OrthoDB)	moes	0.116467	-0.0580143	-0.0632229	-0.0953599	-0.0752292	0.0658596	-0.0348538	-0.0164966	-0.0634875	0.10262	0.140611	0.225283	-0.0912085	-0.0167307	-0.17787	-0.126768	-0.0631289	0.0980948	0.126264	0.00717221
Ssa#NM_001173891.1	Cell cytoskeleton	Desmin b (OrthoDB)	plst	0.0706015	-0.112968	-0.00676808	0.253544	0.0105727	0.835318	-0.0264384	-0.0429049	-0.0237476		0.0170198	-0.0207376	-0.249489	-0.239299	-0.0995525	-0.149706	-0.236728	-0.111092	-0.0129845	0.145359
Ssa#NM_001173896.1	Cell cytoskeleton	Actin related protein 2/3 complex, subunit 1A (OrthoDB)	arc1b	-0.499051	-0.234319	-0.113788	-0.203285	-0.0968816	-0.203092	-0.107231	-0.268888	0.03787	0.210909	-0.143994	0.194599	0.286674	0.0356704	0.155	0.0820172	0.234085	0.0129835	0.178618	0.442098
Ssa#NM_001173924.1	Cell cytoskeleton	GDP-Man:Man(3)GlcNAc(2)-PP-Dol alpha-1_2-mannosyltransferase - Ident 90	alg11	0.449731	-0.0188959	0.248095	0.322467	0.271674	0.236319	0.126098	-0.0484644	-0.950283	0.0915049	0.0301783	0.186676	-1.42961	0.23619	0.1332	-0.108273	-0.153123	-0.0284664	0.177964	0.227018
Ssa#NM_001173959.1	Cell cytoskeleton	RAP2C, member of RAS oncogene family (OrthoDB)	rap2c	0.447502	-0.205123	0.263035	0.386801	-0.103979	-0.112442	-0.195329	-0.407315	-0.209737	0.0778828	-0.190312	0.0803698	-0.0778332	-0.132496	-0.331345	-0.443678	0.196676	0.444087	0.0612098	0.452029
Ssa#S23868275	Cell cytoskeleton	Titin	ttnb	-0.0422179	0.0271782	-0.0336713					-0.0110448			-0.0274875				-0.022595	-0.0472935		0.157132
Ssa#TC108990	Cell cytoskeleton	CWF19-like protein 2	cwf19l2	0.694053	-0.0780116	-0.0873988	0.333722	-0.137058	-0.282056	-0.289371	-0.211713	-0.258905	-0.18718	-0.182183	-0.31466	0.17028	0.446597	0.709283	0.558652	-0.192523	-0.3509	-0.236523	-0.104106
Ssa#XM_014123123.1	Cell cytoskeleton	Scinderin (OrthoDB)	LOC106560322	-1.22205	0.661198	-0.768563	-1.34868	0.03267	0.581799	0.280076	0.87008	0.52047	-0.415401	0.566518	0.208671	0.333535	-0.296127	-0.085822	0.646261	-0.039356	-0.164467	0.509034	-0.869849
Ssa#XM_014123214.1	Cell cytoskeleton	Phosphatase and actin regulator 1 (Ortho_H)	LOC106560364	0.00385952	-0.0398015	0.0258248				-0.010589	0.034433			0.0512766	0.00330962	0.0848358	-0.0152179	-0.0446771	-0.105297		0.0567621	-0.0447193
Ssa#XM_014123559.1	Cell cytoskeleton	Actin-related protein 2/3 complex subunit 5-like protein (Ortho_H)	LOC106560562	0.07562		-0.0498302					-0.00057226			-0.0381366	0.024449				-0.0651502	0.0110469	-0.0141346	0.0567077
Ssa#XM_014123741.1	Cell cytoskeleton	Protein kinase N2 (OrthoDB)	LOC106560658	-0.403101	0.0799021	-0.397248	-0.687197	-0.462131	-0.430536	-0.0478075	-0.273632	0.21585	-0.119436	-0.409045	-0.256411	0.502101	0.560321	0.443921	0.563246	0.518021	0.20431	0.382792	0.0160763
Ssa#XM_014123979.1	Cell cytoskeleton	Coronin-2B	coro2b		-0.0185962						-0.0870214	0.218179		-0.0740653	-0.0923212	0.15462		-0.100796
Ssa#XM_014124018.1	Cell cytoskeleton	AP-3 complex subunit beta-2	ap3b2	0.0716424	0.528715	0.185988	0.327178	0.464389	0.345636	-0.0473998	0.670377	-0.0387605	0.0302241	-0.158193	-0.261003	-0.188811	0.140941	0.112117	-0.4104	-0.527891	-0.53114	-0.338915	-0.374699
Ssa#XM_014124118.1	Cell cytoskeleton	synemin, intermediate filament protein (synm)	synm	-0.0350948	0.0301312	-0.0720593		-0.0698939			0.0775555			-0.0476091	-0.0427873	0.118263	-0.0846372	-0.00505838	0.0531879		-0.0728828	0.150886
Ssa#XM_014124459.1	Cell cytoskeleton	Twinfilin, actin-binding protein, homolog 2b (Drosophila) (OrthoDB)	LOC106560970	-0.403877	0.297889	-0.0849594	-0.324842	-1.39671	0.167214	-0.024063	0.0470563	0.452601	0.0976153	0.184697	0.430446	0.0380824	-0.380619	-0.0861294	0.201004	0.377215	0.202484	0.314446	-0.109548
Ssa#XM_014124496.1	Cell cytoskeleton	DENN domain-containing protein 2A (Ortho_H)	LOC106560985	0.0499318	0.222651	0.0597087		-0.0166504	0.139637	0.159845	0.338145	-0.181251	0.00113002	-0.101147	-0.0495573	0.367748	-0.188163	-0.303756	-0.118758	-0.0835967	-0.180523	-0.115393
Ssa#XM_014124643.1	Cell cytoskeleton	Ras-related protein Rab-19 (Ortho_H)	LOC106561056	0.460152	-0.174889	0.351835	0.404193	0.45698	0.285294	0.041323	0.178475	0.188278	-0.101585	0.197699	0.0842173	-0.479067	0.0135185	0.0098963	-0.474842	-0.552049	-0.30208	-0.327862	-0.259492
Ssa#XM_014125015.1	Cell cytoskeleton	WAS protein family homolog 6 (Ortho_H)	LOC106561258	-0.410338	0.0945094	-0.255606	-0.46977	-0.00043553	-0.00682763	-0.0891083	0.215207	0.294732	0.172651	0.589676	0.231819	-0.334314	-0.102347	-0.285673	-0.12856	0.252293	0.252715	0.199415	-0.220043
Ssa#XM_014125186.1	Cell cytoskeleton	Adducin 1 (alpha) (OrthoDB)	LOC106561289	-0.0835546	0.303706	-0.436107		-0.36959	-0.130672	0.271543	0.492853	-0.0568463	-0.352281	-0.150289	-0.288319	0.308114	0.169897	0.335287	0.771486	0.0149428	-0.413024	-0.0757581	-0.311385
Ssa#XM_014125295.1	Cell cytoskeleton	Microtubule associated monooxygenase, calponin and LIM domain containing 3a (OrthoDB)	LOC106561386	0.0694373	-0.00201803	-0.139386		-0.114368	-0.111565	0.00993653	0.0779974	0.653254	-0.111852	-0.129534	-0.174869	-0.141036	-0.124016	-0.0491074	-0.0290705	-0.157361	0.330652	-0.0995909	0.242502
Ssa#XM_014125300.1	Cell cytoskeleton	Microtubule associated monooxygenase, calponin and LIM domain containing 3a (OrthoDB)	LOC106561386	-0.0959471							-0.119569						0.0660784	0.0777004	0.0709164				0.000820417
Ssa#XM_014125723.1	Cell cytoskeleton	Cytoskeleton-associated protein 5	LOC106561606	-0.138431	0.499337	-0.523435	-0.441951	-0.0253634	0.128314	0.52467	0.718375	0.280717	0.308034	-0.166198	-0.231847	0.204161	0.0422856	-0.034719	0.0498574	0.268482	-0.553663	-0.117953	-0.790668
Ssa#XM_014125732.1	Cell cytoskeleton	Actin, alpha 1a, skeletal muscle (OrthoDB)	LOC106561611	-0.366716	0.322723	-0.0913231	-0.784176	0.0750476	-0.0870961	0.80263	0.668013	-0.113349	-0.181621	0.152771	-0.33485	0.704968	-0.204094	0.611348	0.931601	0.539383	-0.133773	-1.96754	-0.543946
Ssa#XM_014125832.1	Cell cytoskeleton	Ankyrin repeat and SOCS box-containing 13a, tandem duplicate 1 (OrthoDB)	LOC106561665	-0.136091	0.0360757	0.301263	-0.438641	0.316184	0.233171	0.018756	0.316127	-0.0665333	-0.0266032	0.171373	0.347818	-0.254933	-0.280943	-0.391414	-0.160207	-0.0822792	0.104233	-0.0991563	0.0917973
Ssa#XM_014125898.1	Cell cytoskeleton	Filamin-C	LOC106561692	-0.176676	-0.129966	-0.252797	-0.0795246	0.00992771	0.0260402	0.0210735	-0.0461203	0.101464	-0.166322	-0.0669438	-0.242494	0.227291	-0.114871	-0.025434	1.02481	-0.189586	0.174406	-0.15098	0.0566992
Ssa#XM_014126125.1	Cell cytoskeleton	Annexin A2a (OrthoDB)	LOC106561857	-0.489708	0.471751	0.203216	-0.13343	1.04372	0.674218	0.107541	0.469966	0.3637	0.141827	0.548773	-0.114841	-1.97963	-0.807078	-0.750193	-0.183203	0.0197686	0.446208	-0.0342133	0.00161391
Ssa#XM_014126282.1	Cell cytoskeleton	erythrocyte membrane protein band 4.1 like 4A (epb41l4a), X1	epb41l4a	-0.0407879	0.0243084	-0.0330429		0.0585865			-0.00437069				-0.00417029	0.00239601			0.0163584	-0.0553764	0.0470141	-0.0109153
Ssa#XM_014126689.1	Cell cytoskeleton	Microtubule associated monooxygenase, calponin and LIM domain containing 2b (OrthoDB)	LOC106562102	-0.0730276	0.0400045	-0.0522405		-0.094485	-0.0430592	-0.00483558	0.11343		-0.0816521	-0.123517	0.0257111	-0.00911969	0.105841	-0.0861279	0.110511	0.0536898	0.0457838	0.0730919
Ssa#XM_014127234.1	Cell cytoskeleton	Wilms tumor 1 interacting protein (OrthoDB)	LOC106562378	-0.0215215	0.0719922	-0.0542077		-0.0968674	-0.0466606	0.0298711	0.14979		-0.0477435	-0.125553		-0.0594364	-0.0244085	-0.0184861	-0.0137799	-0.0103873	-0.056525	-0.0909731	0.414896
Ssa#XM_014127334.1	Cell cytoskeleton	FERM domain containing 3 (OrthoDB)	LOC106562443	0.215863	-0.180862	-0.162962					-0.179129			-0.137684	-0.186031	0.0895511	0.197387	0.398086	0.367963	-0.19589		-0.226293
Ssa#XM_014127705.1	Cell cytoskeleton	Lamin-B1 (Ortho_H)	lmnl3	-0.0473512	-0.0320386	0.330831					-0.11947							-0.117743			0.0187871	-0.0330152
Ssa#XM_014128103.1	Cell cytoskeleton	Formin-binding protein 1-like	LOC106562963	0.107251	0.203358	0.018891	0.028218	-0.127841	0.0543375	-0.0474461	0.100548	-0.0459693	0.0935208	0.0849358	0.129144	-0.273102	-0.105938	-0.263144	-0.238954	0.103835	-0.0427775	0.26996	-0.0488248
Ssa#XM_014128326.1	Cell cytoskeleton	drebrin-like protein (LOC106563099)	LOC106563099	0.0925203	-0.0420181						0.0416871			-0.0558061	0.00283768			-0.0355718	-0.0395067			0.0358577
Ssa#XM_014128410.1	Cell cytoskeleton	Sperm antigen with calponin homology and coiled-coil domains 1-like a (OrthoDB)	LOC106563144	-0.0809325	-0.230914	-0.0661414	-0.0943102				-0.241922	0.984611		-0.141376	-0.143872		-0.217684	-0.102115	-0.102722	0.593614		-0.156236
Ssa#XM_014128421.1	Cell cytoskeleton	Actin-related protein 2/3 complex subunit 3 (Ortho_H)	LOC106563156	-0.185376	-0.273487	-0.0823373	0.0782445	-0.0900683	-0.210889	0.0445392	-0.207156	0.129654	0.171273	0.145123	0.387021	0.0566042	-0.0238651	-0.118212	-0.0478949	-0.0516091	-0.0647803	0.0212387	0.32198
Ssa#XM_014128618.1	Cell cytoskeleton	Scinderin (OrthoDB)	LOC106563231	-0.272723	0.31944	-0.311082	-0.44309	-0.139635	-0.00262305	-0.0265456	0.161556	2.5447e-05	-0.450482	0.139208	-0.0343833	0.916505	-0.393875	-0.00920505	0.452862	-0.09445	-0.0131494	0.399761	-0.198116
Ssa#XM_014128619.1	Cell cytoskeleton	Scinderin (OrthoDB)	LOC106563231	-0.27717	0.911207	-0.352981	-0.405078	-0.0798561	0.290434	0.597574	0.749745	-0.218486	-0.498774	-0.609351	-0.465829	0.762113	0.155364	0.268198	0.819793	0.0509739	-0.513933	-0.0941651	-1.08978
Ssa#XM_014129034.1	Cell cytoskeleton	Spectrin beta chain, non-erythrocytic 2 (Ortho_H)	LOC106563448	0.199852	0.144956	0.0763054	-0.0744611	-0.145511	-0.223059	0.393742	0.293309	0.605638	0.730517	0.0451494	-0.318981	-0.0897172	0.153081	0.0974934	0.0230144	0.100688	-0.7323	-0.698671	-0.581051
Ssa#XM_014129128.1	Cell cytoskeleton	Serine/threonine-protein kinase MARK2	LOC106563488	-0.575782	0.683559	-0.480907	-0.657644	-0.254536	-0.111339	0.284403	0.629838	0.221317	0.00894638	0.081212	-0.0387494	0.21371	-0.0859948	-0.111935	0.24182	0.644904	-0.20665	0.211056	-0.697231
Ssa#XM_014129157.1	Cell cytoskeleton	cofilin-2-like (LOC106563505)	LOC106563505	-0.298594	-0.225772	-0.194248	-0.330958	-0.114129	-0.217913	-0.199975	-0.0643404	0.143198	-0.083775	0.21937	0.170453	0.0582345	0.161559	0.143405	0.229963	0.16393	0.272484	0.263674	-0.096567
Ssa#XM_014129288.1	Cell cytoskeleton	Ankycorbin	rai14	-0.170687	0.0758913	-0.229062	-0.265907	-0.351051	0.00775957	0.0714821	0.241272	0.169838	0.0169278	-0.000213487	0.0920838	-0.451411	-0.15507	-0.377449	0.138652	0.397764	0.029916	0.789985	-0.0307182
Ssa#XM_014129314.1	Cell cytoskeleton	WAS protein family, member 3, isoform CRA_a; WASF3	LOC106563594								-1.16322	-0.549498			-0.995524					2.70824
Ssa#XM_014129470.1	Cell cytoskeleton	WAS protein family, member 3, isoform CRA_a; WASF3	LOC106563679	0.0669611	0.046946			-0.101275			-0.0783337				-0.0238598	-0.029956	0.0793701	0.133501	0.132233	-0.0779381		-0.147649
Ssa#XM_014129525.1	Cell cytoskeleton	Actinin alpha 3b (OrthoDB)	actn3	0.554834		-0.0976799		0.0473084			-0.0339797			-0.0679507	-0.0702751	0.107573	-0.0813203	-0.106069	-0.135092	-0.0371193	-0.0119064	-0.0683237
Ssa#XM_014129663.1	Cell cytoskeleton	Coronin, actin binding protein, 1B (OrthoDB)	LOC106563801	-0.0685431	-0.00348107	0.362157		-0.0553828			0.0447706			-0.075019	-0.0242881			-0.103272	-0.106651	0.029709
Ssa#XM_014129706.1	Cell cytoskeleton	Merlin (Ortho_H)	LOC106563816	0.102421	0.0248829	-0.142374		-0.0910726		-0.0423861	-0.00941116		-0.0780258	0.0660219	-0.114114	-0.0334272	0.177	0.100614	0.150272	0.0667445	-0.0899492	-0.0871963
Ssa#XM_014130033.1	Cell cytoskeleton	PDZ and LIM domain 5b (OrthoDB)	LOC106564051	-0.402525	0.0400876	-0.248412	-0.208637	-0.537878	-0.277143	-0.177334	-0.187822	-0.394777	-0.352843	-0.392818	-0.549045	0.0862565	0.276657	0.544809	1.06203	0.755223	0.463824	0.736949	-0.236594
Ssa#XM_014130151.1	Cell cytoskeleton	MICAL-like protein 2 (LOC106564136)	LOC106564136	0.0603334	-0.11677				0.0283928		-0.0817627				-0.0805469	0.573011	-0.0913612	-0.115112	-0.0579352			-0.11825
Ssa#XM_014130324.1	Cell cytoskeleton	Tektin-4	LOC106564280	0.111624	-0.0693793	-0.206068		-0.161979	-0.123439	-0.135255	-0.176683	-0.203531		-0.0959874	-0.231341	0.232083	0.382129	0.469281	0.419033	-0.138823	-0.144866	-0.030091	0.103287
Ssa#XM_014130582.1	Cell cytoskeleton	gamma-adducin-like (LOC106564470)	LOC106564470	0.486569	0.0729405	0.0302615	0.629123	0.191829	-0.0642579	0.0381005	-0.0048844	-0.0547949	-0.292567	-0.61184	-0.699259	0.226809	0.151775	0.175912	0.309718	-0.0732335	-0.574187	-0.0086018	0.0705935
Ssa#XM_014130683.1	Cell cytoskeleton	Mical-like 2b (OrthoDB)	micall1	0.163847	-0.0423428	-0.122688	-0.0966284	-0.0093315	0.0247836	0.0161107	0.196739	-0.014598	0.0970063	-0.184513	0.0460562	-0.10386	-0.104462	-0.0869222	0.0451351	0.0163562	-0.129715	0.241698	0.0473273
Ssa#XM_014131026.1	Cell cytoskeleton	rho-related GTP-binding protein RhoU-like (LOC106564731), X1	LOC106564731	0.0238477		0.123878					-0.0115985				0.012116		-0.00137482	-0.0518192	-0.0757294		0.0149153	-0.034235
Ssa#XM_014131056.1	Cell cytoskeleton	Annexin (Ortho_H)	LOC106564742	-0.377677	0.188014	-0.0664998	-0.44041	0.0485785	0.0979895	-0.0245443	0.267687	-0.0116647	-0.21741	0.266469	0.0980875	0.000303263	0.0448297	0.00857877	0.22868	0.0483407	-0.125432	0.231924	-0.265849
Ssa#XM_014131266.1	Cell cytoskeleton	Smoothelin-b - Ident 69	LOC100194678	0.229247	-0.113188	0.494204	0.245706	0.107269	-0.0630242	-0.0788824	-0.290817	0.0702373	0.0286591	-0.197219	-0.252791	0.0493435	0.162892	-0.160549	0.223002	0.221598	-0.437214	-0.149636	-0.0888414
Ssa#XM_014131310.1	Cell cytoskeleton	AF500273_1 fast skeletal muscle alpha-actin [Gadus morhua]	LOC106564849	-0.475586	0.0527068	-0.0596521	0.00306045	-0.0790601	-0.0376682	0.198685	-0.195031	0.338922	0.172553	0.269608	0.368269	-2.14986	0.0340374	0.241154	0.470602	0.234053	0.0542638	0.180145	0.378801
Ssa#XM_014132057.1	Cell cytoskeleton	WD repeat-containing protein 1 (Ortho_H)	LOC106565198	-0.0171257	0.462887	0.0745606	0.101946	-3.01585	0.216037	0.253394	0.210339	0.143651	0.0400757	0.228617	0.308	0.25926	0.0628629	-0.0951945	0.207136	0.463002	0.0999284	0.240578	-0.244113
Ssa#XM_014132556.1	Cell cytoskeleton	Villin 1 (OrthoDB)	LOC106565431	-0.16436	0.634614	0.237356	-0.239066	0.681072	0.49938	0.511413	0.660777	-0.305406	-0.254963	-0.241746	-0.205752	-0.215595	-0.029298	0.0249313	-0.334851	-0.492976	-0.232993	-0.200923	-0.33162
Ssa#XM_014132560.1	Cell cytoskeleton	Scinderin (OrthoDB)	LOC106565430	-0.255802	0.682493	-0.390406	-0.132201	-1.14003	0.32029	0.045347	0.507728	0.102149	-0.089042	0.231791	-0.074455	0.48367	-0.155152	0.152422	-0.032674	0.116465	-0.283078	0.325452	-0.414971
Ssa#XM_014132683.1	Cell cytoskeleton	Neverland	LOC106565467	-0.138658	-0.0623882	-0.0683796		-0.0197375			-0.0594737			-0.0895159	0.0633235	-0.0255626	0.0613405	0.366412	0.112813	-0.0607438	-0.0794287
Ssa#XM_014132982.1	Cell cytoskeleton	F-actin-capping protein subunit beta (Ortho_H)	LOC106565651	-0.142309	-0.0147457	0.0485444		-0.0426194		0.0169152	0.148547			0.0244677	0.0306908				-0.0364059	-0.0174965		-0.0155883
Ssa#XM_014133378.1	Cell cytoskeleton	Actin related protein 2/3 complex, subunit 4 (OrthoDB)	LOC106565815	-0.186383	-0.89721	-0.0648847	0.0630104	0.0715036	-0.145831	-0.260104	-0.588053	0.547872	0.352993	0.0680734	0.214784	-0.0136255	-0.14582	0.197972	0.110355	-0.234186	0.196935	0.272565	0.440038
Ssa#XM_014133789.1	Cell cytoskeleton	immunoglobulin-like and fibronectin type III domain-containing protein 1 (LOC106566016), X1	LOC106566016								-0.00319806								0.00319806
Ssa#XM_014133853.1	Cell cytoskeleton	F-actin-capping protein subunit alpha-1 (LOC106566046)	LOC106566046	-0.672756	-0.298563	-0.206002	-0.397895	-0.0931602	-0.0580772	0.114429	-0.377684	-0.89793	0.244491	-0.0167426	0.1363	0.536772	0.010748	0.108052	0.430039	-0.170865	0.572794	0.440764	0.595288
Ssa#XM_014134032.1	Cell cytoskeleton	coagulation factor V-like (LOC106566169), X1	LOC106566169	-0.0709852	0.0204707	-0.00560285		-0.00235049			-0.00491538			0.000537051	0.0249881			0.00549685	0.0409821		-0.00862069
Ssa#XM_014134174.1	Cell cytoskeleton	cytospin-A-like (LOC106566282), X1	LOC106566282	-0.0452165	-0.0199316						0.0700376			-0.0369074	0.122627		-0.0564084	-0.0057892	0.0227697		-0.0511813
Ssa#XM_014134249.1	Cell cytoskeleton	filamin-A (LOC100380643), X1	LOC100380643	-0.725031	0.668124	-0.648323	-1.06329	-0.375328	-0.205956	0.731541	0.812385	0.417163	0.149086	-0.565807	-0.544289	0.16838	0.270931	0.0159982	1.12723	0.977151	-0.503502	-0.168661	-0.537808
Ssa#XM_014134479.1	Cell cytoskeleton	Syntenin-2 (Ortho_H)	LOC106566441	0.0746073	0.350512	0.451449	-0.0249605	-0.703496	0.410919	0.410326	0.167583	0.00775916	0.00416666	0.0129922	0.115892	-0.179915	-0.44976	-0.243489	-0.0572045	-0.120815	-0.124803	0.0240173	-0.12578
Ssa#XM_014135032.1	Cell cytoskeleton	Rho family GTPase 1 like (OrthoDB)	LOC106566720	-0.226658							-0.256565	1.06837		-0.180411	-0.182735				-0.222004
Ssa#XM_014135787.1	Cell cytoskeleton	Ceramide kinase	LOC106567014	-0.0247591	-0.868432	-0.145713	0.183543	0.518774	-0.411246	0.0514306	0.00321089	0.724457	0.132367	0.00518449	0.0863166	-0.114717	-0.546998	0.0836336	-0.0599741	-0.465216	0.252061	0.291668	0.304414
Ssa#XM_014135897.1	Cell cytoskeleton	Formin-like protein 2	LOC106567058	-0.0544137	-0.0250499	0.0687446		0.106969	0.0199013	0.0203629	0.129725			-0.00355194	0.0513858	-0.062405	-0.103144	-0.0635555	-0.0377168		0.00535604	-0.0526087
Ssa#XM_014136550.1	Cell cytoskeleton	Phosphatase and actin regulator 3	LOC106567379	-0.0210974	-0.0333236	0.128399		-0.0209904	0.102944	-0.00134073	0.0154781			0.0108196	-0.0326409			-0.0886131	-0.0596354
Ssa#XM_014136807.1	Cell cytoskeleton	Septin 6 (OrthoDB)	LOC106567502	-0.316792	-0.0822141	0.0736686	-0.129951	-0.198304	-0.131201	-0.312579	-0.166451	0.0962756	-0.260864	0.122041	0.144431	-0.00986068	-0.201432	-0.281663	-0.0185412	0.764066	0.32995	0.278867	0.300559
Ssa#XM_014136837.1	Cell cytoskeleton	PDZ and LIM domain protein 4 (Ortho_H)	LOC106567515	-0.106794	0.0682008	0.017541		-0.0015267		-0.0389229	0.113858			-0.0589842	0.0843278	-0.0448017	-0.0581687	-0.0892049	0.281068	-0.0780244	-0.0871455	-0.0014222
Ssa#XM_014137060.1	Cell cytoskeleton	Smoothelin, like (OrthoDB)	LOC106567577	0.126142	0.236601	-0.109401	-0.163803	-0.218257	-0.0071566	0.2378	0.25247	-0.358842	0.0940885	-0.050203	-0.174255	0.0332684	0.186024	0.330591	0.363784	-0.0371384	-0.188441	-0.278974	-0.274305
Ssa#XM_014137128.1	Cell cytoskeleton	MAP/microtubule affinity-regulating kinase 4a (OrthoDB)	LOC106567625	-0.0573606	-0.012507	0.002536	0.0354393	9.10857e-07			0.0216583				-0.0601442	0.293567	-0.0631418	-0.0501797	-0.0534436	0.0497649	-0.0491393	-0.0570498
Ssa#XM_014137435.1	Cell cytoskeleton	Chromatin modifying protein 1A (OrthoDB)	chm1b	0.504774	-0.523378	-0.015383	0.644252	0.144435	-0.0744584	-0.129277	-0.245907	0.317734	0.221306	-0.449898	-0.117579	-0.0376408	-0.287578	-0.0367415	-0.221803	0.0159571	-0.0327024	0.0237549	0.300134
Ssa#XM_014137600.1	Cell cytoskeleton	Transgelin 2 (OrthoDB)	LOC106567831	-0.0458501	-0.369024	0.255617	0.140472	-0.0944388	-0.431986	-0.048977	-0.272662	0.0893572	-0.0859873	0.0431574	-0.0747927	0.217247	-0.178125	0.136075	0.182102	-0.167456	0.0595096	0.373452	0.272307
Ssa#XM_014137874.1	Cell cytoskeleton	Autophagy-related protein 101 (Ortho_H)	LOC106567955	0.366727	-0.123144	0.406383	0.465575	-0.727132	0.335849	0.170118	-0.0965348	0.380612	0.0300986	0.0727347	0.179445	-0.317689	-0.340746	-0.0825848	-0.259653	-0.217885	-0.188673	0.0220496	-0.0755459
Ssa#XM_014137939.1	Cell cytoskeleton	Drebrin-like a (OrthoDB)	LOC106567986	-0.538632	0.833762	-0.0569024	-0.704114	0.200645	0.424639	0.867961	0.737242	-0.322478	0.361556	0.695592	0.382643	-0.466828	-0.308547	-0.322411	0.0396576	0.541136	0.191175	0.274757	-2.83085
Ssa#XM_014138235.1	Cell cytoskeleton	Ankycorbin	LOC106568157	0.0747339	-0.030092	0.0138385	0.0971869	-0.502504	-0.137069	-0.473552	-0.139957	0.0108404	0.400854	-0.209447	-0.211905	-0.190131	0.674381	0.271311	0.255881	0.235348	-0.218621	-0.0421064	0.121011
Ssa#XM_014138300.1	Cell cytoskeleton	PDZ and LIM domain 5b (OrthoDB)	LOC106568185	-0.184382	0.0505566	-0.12511		-0.289018	-0.154828	-0.0964094	-0.114444	-0.184846	-0.173984	-0.190339	-0.248237	0.55035	0.0219117	0.0314857	0.462559	0.233358	0.0695889	0.329726	0.0120621
Ssa#XM_014138401.1	Cell cytoskeleton	Annexin (Ortho_H)	LOC106568236	-0.00703443	0.361945	0.334715	-0.00735513	0.435373	0.372924	0.392348	0.27029	-1.45792	-0.112898	-0.105774	0.0563394	0.0737056	-0.0514956	0.0279318	-0.0954992	-0.0666575	-0.20857	-0.101599	-0.110764
Ssa#XM_014138491.1	Cell cytoskeleton	Homeobox containing 1 b (OrthoDB)	LOC106568224	0.921852	-0.0566686	0.32409	0.796364	0.195406	-0.132403	-0.143413	0.184762	0.239366	0.0235626	-0.0467627	-0.209073	-0.297722	0.183554	-0.0930196	-0.41892	-0.115941	-0.601048	-0.524941	-0.229039
Ssa#XM_014138716.1	Cell cytoskeleton	proline-serine-threonine phosphatase-interacting protein 2-like (LOC106568404)	LOC106568404	0.0472783	-0.0443574						-0.0611226			-0.0230523		0.134139	-0.0456202	0.037508	-0.0317767	-0.0107736	0.0430096	-0.0452325
Ssa#XM_014138778.1	Cell cytoskeleton	GTP:AMP phosphotransferase AK3, mitochondrial-like (LOC106568444), X1	LOC106568444	0.508637	-0.0525137	0.0550495	0.398967	-0.0540295	0.486647	0.00064813	0.199498	0.0228045	0.134862	0.202641	0.51441	-0.588686	-0.241785	-0.420117	-0.815702	-0.197617	-0.0273131	-0.153724	0.0273285
Ssa#XM_014138802.1	Cell cytoskeleton	Adducin 1 (alpha) (OrthoDB)	LOC106568455	0.202431	0.769347	-0.32045	-0.0437191	-0.0489401	0.0549475	0.206387	0.808358	0.149892	-0.0519145	-0.30462	-0.42827	0.340942	0.123961	-0.0367379	0.0552796	0.279198	-0.6782	-0.117369	-0.960529
Ssa#XM_014139338.1	Cell cytoskeleton	Profilin 2 (OrthoDB)	LOC106568739					0.0158587			-0.0158587
Ssa#XM_014139394.1	Cell cytoskeleton	Formin-binding protein 1-like	LOC106568736	0.0195208							0.0246219			-0.027387	-0.00341538				-0.0133404
Ssa#XM_014139892.1	Cell cytoskeleton	Scinderin (OrthoDB)	LOC106568976	-0.8176	0.579664	-0.392304	-0.882137	0.151738	0.414295	0.0409824	0.643617	0.190533	-0.257253	-0.129445	0.0258641	0.234925	-0.0182578	0.171894	0.376762	-0.00251642	-0.182985	0.16986	-0.317637
Ssa#XM_014139924.1	Cell cytoskeleton	Protein kinase N2 (OrthoDB)	LOC106568990	-0.0458356						0.0121832	-0.00103147			-0.0362642		0.00420303		-0.0396867	0.0222255		-0.0128257	0.0970318
Ssa#XM_014140207.1	Cell cytoskeleton	Phosphatase and actin regulator 1	LOC106569162	-0.182559		0.0750423		-0.121376			-0.0597026				0.00959619	0.000810293	-0.0658246	0.145875	0.0151051	0.134921	0.0629213	-0.0148103
Ssa#XM_014140215.1	Cell cytoskeleton	Desmoplakin	LOC106569165	-0.557156	0.539184	-0.714602	-0.483976	-0.480197	-0.150848	0.538701	0.615805	0.562121	0.221642	-0.642234	-0.799203	0.593865	0.277659	0.420409	0.834819	0.850115	-0.435974	0.188294	-1.37842
Ssa#XM_014141060.1	Cell cytoskeleton	Supervillin b (OrthoDB)	LOC106569572	0.346549	-0.195301	-0.100558	0.275784	-0.0883153	-0.263817	-0.281017	-0.210434	-0.253541	-0.271363	-0.047196	-0.173849	0.155926	0.243502	0.397697	0.645614	-0.0966096	-0.0636246	-0.12554	0.1061
Ssa#XM_014141117.1	Cell cytoskeleton	Protein kinase C, iota (OrthoDB)	LOC106569598	0.479759	0.112525	0.162602	0.336835	-0.0286294	-0.181679	-0.124446	0.368324	0.152224	0.0521473	0.353474	-0.0605443	-0.322137	0.260959	0.272641	-0.0538994	-0.29166	-0.529744	-0.197407	-0.761349
Ssa#XM_014141127.1	Cell cytoskeleton	Rho guanine nucleotide exchange factor 18	LOC106569603	0.187934	-0.0706457	-0.0123112	0.120006	-0.0423061	0.0642841	0.348748	0.395887	0.626067	0.298172	0.266115	0.211447	-0.354718	-0.48908	-0.544088	-0.407405	0.239319	-0.32158	-0.0868409	-0.429005
Ssa#XM_014141370.1	Cell cytoskeleton	Lamin B2 (OrthoDB)	LOC106569771	0.0841822	-0.204168	-0.00408869	0.41054	0.361293	0.380632	-0.233457	0.100272	0.0755642	0.0181698	0.0374449	-0.172495	0.215147	-0.102257	0.0703592	-0.025283	-0.484496	-0.308216	0.140494	-0.35964
Ssa#XM_014141387.1	Cell cytoskeleton	Plectin	plec	-0.240695	0.231597	0.152976		0.0640858	-0.082617	0.165873	0.289432	0.0430011	0.172087	-0.093932	-0.0414898	-0.103511	-0.141017	-0.15733	-0.0765935	-0.0755099	0.00233266	-0.108688
Ssa#XM_014141401.1	Cell cytoskeleton	Plectin	eppk1	-0.893426	0.245878	-0.808997	-0.512636	-0.900516	-0.734396	1.05982	0.156299	0.304088	0.155667	-0.306207	-0.597722	-0.0730368	0.768878	0.982563	1.16958	0.75708	-0.706388	0.239292	-0.305827
Ssa#XM_014142296.1	Cell cytoskeleton	septin-10-like (LOC106570210)	LOC106570210	-0.183801	0.0389792	5.42294e-05		-0.00738613	-0.000357171	0.102331	0.11213	-0.0685349		0.108768	-0.023024	-0.0856232	-0.105723	-0.020867	-0.0509307	0.112738	-0.00234517	0.0735906
Ssa#XM_014142376.1	Cell cytoskeleton	Stathmin 1a (OrthoDB)	LOC106570260	-0.00628816	-0.0879099	0.369749	0.0599559	0.0131925	0.177434	0.0602921	-0.0765364	0.357705	0.385973	0.565423	0.583582	-0.257256	-0.273159	-0.337553	-0.954945	-0.362734	-0.0140705	-0.0988047	-0.104052
Ssa#XM_014142400.1	Cell cytoskeleton	Phosphatase and actin regulator 4	LOC106570268	-0.445408	0.610534	-0.572803	-0.609959	-0.316812	-0.303856	0.179126	0.738202	0.15059	-0.194828	-0.417233	-0.678097	0.617547	0.383472	0.42627	0.865509	0.398262	-0.279934	0.146673	-0.697255
Ssa#XM_014142465.1	Cell cytoskeleton	uncharacterized protein KIAA0895-like (LOC106570298), X1	LOC106570298	0.397129	0.060095	0.717295	0.821028	0.236922	0.026999	0.293992	0.170069	-0.586514	-0.0773951	-0.233086	0.053962	-0.229905	-0.32409	-0.222794	0.241687	-0.358937	-0.307868	-0.320667	-0.357922
Ssa#XM_014142468.1	Cell cytoskeleton	Septin 7b (OrthoDB)	LOC106570300	-0.149915	0.779304	0.0761029	-0.334628	0.300076	0.492063	0.352207	0.817869	-0.155213	-0.420705	-0.0859514	-0.0979064	-0.109069	-0.137464	-0.0861024	0.152681	-0.0755804	-0.506778	0.0242351	-0.835219
Ssa#XM_014143106.1	Cell cytoskeleton	Wiskott-Aldrich syndrome protein family member 2	LOC106570637	-0.623468	0.583672	-0.511098	-0.595183	-0.123693	-0.295405	0.513596	0.592286	0.0101643	-0.247544	-0.471874	-0.313315	0.60943	-0.0931417	-0.200091	0.593626	0.747498	-0.0864947	0.183427	-0.272397
Ssa#XM_014143163.1	Cell cytoskeleton	Alpha-taxilin	LOC106570693	-0.307344	0.072388	-0.122901	0.0133721	-0.429748	-0.255298	-0.146688	-0.206475	-0.116089	-0.0586168	-0.205492	-0.0419537	0.430136	0.301696	0.080043	0.370148	0.298962	0.09684	0.140734	0.086287
Ssa#XM_014143247.1	Cell cytoskeleton	Tyrosyl-DNA phosphodiesterase 2b (OrthoDB)	tdp2	-0.398686	0.0387044	-0.257439	-0.575837	-0.120455	-0.0448406	-0.19577	0.131057	0.094759	-0.261099	0.17741	-0.0453342	0.099836	0.0667993	-0.0519814	-0.241356	0.705954	0.569259	0.381197	-0.072177
Ssa#XM_014143278.1	Cell cytoskeleton	Spire homolog 1a (Drosophila) (OrthoDB)	spire1	-0.194821							-0.24949	0.444521			-0.247671	0.198573	0.0572435	0.116806	-0.0206385	0.185476		-0.290002
Ssa#XM_014143332.1	Cell cytoskeleton	Spire homolog 1a (Drosophila) (OrthoDB)	LOC106570795	0.36964	-0.180179	-0.202722	0.649842	-0.163284	-0.17638	-0.00440583	0.056246	0.104079	0.0150259	-0.222378	-0.280135	-0.0437745	0.165396	0.327805	0.052841	0.485147	-0.421999	-0.31913	-0.211637
Ssa#XM_014143668.1	Cell cytoskeleton	stathmin-4-like (LOC106571034), X1	LOC106571034	0.0454359							0.0490667				-0.0561585				-0.0557509			0.0174068
Ssa#XM_014143781.1	Cell cytoskeleton	Actin, alpha 1a, skeletal muscle (OrthoDB)	LOC106571104	-0.774037	0.0849966	-0.560999	-0.8893	-0.178855	0.0945403	0.421923	0.582393	0.13983	0.13141	0.0584066	-0.0115686	0.461259	-0.0657515	0.416943	0.973587	0.180966	-0.0874925	-0.58335	-0.394895
Ssa#XM_014143816.1	Cell cytoskeleton	MAP/microtubule affinity-regulating kinase 3 (OrthoDB)	LOC106571124	0.446719	0.163089	-0.0644294	0.0125756	0.172674	0.228169	0.404432	0.565397	0.0977017	0.242946	-0.401776	0.0451611	-0.0580007	-0.0612296	0.0493954	-0.118859	-0.00817077	-0.593703	-0.360242	-0.761846
Ssa#XM_014143991.1	Cell cytoskeleton	Ezrin a (OrthoDB)	ezr	-0.485483	0.24052	-0.569212	-0.496904	-0.510793	-0.247274	0.301719	0.27945	0.326025	0.155037	-0.118696	-0.257321	0.670358	0.325377	0.0683061	0.705488	0.519411	-0.148127	0.00457679	-0.762453
Ssa#XM_014144081.1	Cell cytoskeleton	SUN domain-containing protein 2	LOC106571259	0.02093	-0.0714873						-0.115182			-0.0714244		0.376073	-0.0026817	-0.0096295	-0.0532768	-0.0410166		-0.0323041
Ssa#XM_014144650.1	Cell cytoskeleton	glial fibrillary acidic protein-like (LOC106571488), X1	LOC106571488	0.105052	-0.0860389			-0.0710123		0.0922668	-0.0048487	-0.0079181		0.0922948	0.0536334	-0.092878	0.0066345	0.0879778	-0.0139581	-0.106594	-0.0328419	-0.021769
Ssa#XM_014144799.1	Cell cytoskeleton	Actin-related protein 10 (Ortho_H)	LOC106571574	-0.381655	-0.0525691	0.0777745	-0.364883	0.187111	0.215039	0.152948	-0.0657129	0.0200159	-0.0592743	-0.024398	0.174688	0.0380038	-0.386091	-0.294591	-0.02545	0.106532	0.226652	0.276626	0.17924
Ssa#XM_014144953.1	Cell cytoskeleton	Actin, alpha 1a, skeletal muscle (OrthoDB)	LOC106571646	-0.810189	0.444665	-0.359772	-0.696227	0.0660506	0.201781	0.917432	0.985189	0.0206826	-0.00728843	-0.472352	-0.61244	0.87096	-0.199951	0.764542	1.48845	0.352959	-0.398678	-1.70959	-0.846219
Ssa#XM_014144981.1	Cell cytoskeleton	Gephyrin b (OrthoDB)	LOC106571666	-0.221446	0.0739066	-0.0228218		-0.0727985			0.100061	0.00632757		0.00425167	0.00481057	-0.0286274	0.107572	-0.0194275	-0.0883774	0.0496448	0.112291	-0.0053679
Ssa#XM_014145267.1	Cell cytoskeleton	Wiskott-Aldrich syndrome protein family member 1 (Ortho_H)	LOC106571806	-0.171721								0.321897			-0.145846	-0.0602214				0.0558916
Ssa#XM_014145570.1	Cell cytoskeleton	Actin-related protein 5 (Ortho_H)	actr5	-0.0833332	-0.259961	-0.449642	-0.293888	-0.179289	-0.277108	-0.135855	-0.0282842	0.559126	0.072679	0.360172	0.485346	-0.144367	0.03351	-0.143548	-0.268042	0.265735	0.32166	0.134275	0.030814
Ssa#XM_014145894.1	Cell cytoskeleton	PHD finger protein 20	LOC106572082	-0.338754	0.0571948	0.0321555	-0.15436	-0.0035831	-0.232243	-0.16197	0.291899	0.0490271	0.0266995	0.247923	0.1542	-0.0690511	0.239044	0.128052	-0.22415	0.257843	0.0714858	-0.156718	-0.214692
Ssa#XM_014145972.1	Cell cytoskeleton	Syntenin-2 (Ortho_H)	LOC106572119	-0.480094	0.352435	0.0424884	-0.571927	-0.114168	-0.0582956	-0.12817	0.115358	-0.228609	-0.388066	-0.00586326	0.0440238	0.190971	0.205717	0.0189979	0.308248	0.384434	0.0786186	0.294677	-0.0607763
Ssa#XM_014146035.1	Cell cytoskeleton	Phosphatase and actin regulator 3b (OrthoDB)	LOC106572145	-0.0191191		0.0183093					-0.0106574					-0.00511121		0.0279449	-0.0330471		-0.0219066		0.0435872
Ssa#XM_014146082.1	Cell cytoskeleton	DENN/MADD domain containing 2Db (OrthoDB)	dennd2d	-0.982944	-0.022129	-0.210993	-0.59587	0.0681515	0.246053	0.429197	0.0877784	-1.08821	0.230295	0.313425	0.362562	0.34991	-0.345335	-0.234588	0.0920342	0.47809	0.352894	0.337181	0.132503
Ssa#XM_014146471.1	Cell cytoskeleton	semaphorin-3F-like (LOC106572382), X1	LOC106572383	-0.302032	0.0196096	-0.197962	-0.346443	-0.0608094	-0.0317766	-0.00184171	-0.132914	0.242386	0.538495	0.0459905	0.304889	0.218453	0.180555	0.165399	-0.284683	0.28884	-0.152764	-0.540149	0.0467607
Ssa#XM_014146877.1	Cell cytoskeleton	Calcium/calmodulin-dependent 3 ,5 -cyclic nucleoti	LOC106572575	-0.140362	-0.155074	-0.161127			-0.0911988		-0.239044	0.580235		-0.086767	-0.135009	-0.0899923	0.0110154	0.0459806	0.0757548	0.385589
Ssa#XM_014147073.1	Cell cytoskeleton	E3 ubiquitin-protein ligase rnf146; AltName: Full=RING finger protein 146	LOC106572687	0.0341346							-0.0292954				-0.0223496		0.0463271	-0.00302126	-0.0257954
Ssa#XM_014147567.1	Cell cytoskeleton	Reelin (Ortho_H)	LOC106572969	-0.140507	-0.0619389			-0.0930408			-0.125493					0.0171915	0.08974	0.153603	0.216376	-0.0313161		-0.0246144
Ssa#XM_014147582.1	Cell cytoskeleton	filamin-A-like (LOC106572987)	LOC106572987	0.162104	0.386025	-0.0516719	0.49144	-0.200431	-0.155983	0.162318	0.326577	-0.142175	-0.00369548	-0.205753	-0.268612	0.114109	-0.0609332	-0.246534	0.0492445	0.359991	-0.270713	-0.148997	-0.296304
Ssa#XM_014147583.1	Cell cytoskeleton	filamin-B-like (LOC106572989)	LOC106572989	-0.508347	0.344761	-0.307008		-0.227462	-0.0346177	0.242586	0.584111	-0.0975431	-0.0708522	-0.211151	0.0697139	0.455256	-0.215976	-0.398823	0.284455	0.448204	-0.0933602	0.0205652	-0.284511
Ssa#XM_014147596.1	Cell cytoskeleton	filamin-A-like (LOC106573001)	LOC106573001	0.0679166	0.0521767						-0.0805729			0.0183887	-0.0244589		-0.0333092	0.0182658	0.0454504			-0.0638573
Ssa#XM_014147597.1	Cell cytoskeleton	filamin-A-like (LOC106573002)	LOC106573002	0.0672456	0.141876	-0.158071		-0.190629	-0.103687	0.0900517	0.151194	-0.253703	-0.166517	-0.034204	-0.168334	0.109774	0.0650805	0.190752	0.204495	0.17794	-0.071222	-0.0177711	-0.0342672
Ssa#XM_014147663.1	Cell cytoskeleton	Filamin C, gamma b (actin binding protein 280) (OrthoDB)	LOC106573040	-0.218889	-0.0966752	-0.0851413		0.89236	-0.0714686		-0.00195939			-0.0612873	-0.107492	-0.0774461	-0.101552	-0.0969399	0.128115	0.104058	-0.0840058	-0.121677
Ssa#XM_014147806.1	Cell cytoskeleton	Cytoskeleton associated protein 5 (OrthoDB)	ckap5	-0.497373	0.388554	-0.641479	-0.293263	-0.201407	0.00900491	0.394832	0.401333	0.609542	0.370485	-0.014125	0.0136561	0.0674874	-0.165539	-0.13846	-0.0193409	0.322792	-0.203346	0.0127837	-0.416143
Ssa#XM_014148481.1	Cell cytoskeleton	WAS protein family homolog 6 (Ortho_H)	LOC106573431	-0.396021	0.0287733	-0.351357	-0.694261	0.317405	0.230124	0.209571	0.182316	-1.07061	0.216218	0.203541	0.279954	0.145107	-0.17906	-0.0410302	0.157408	0.229562	0.315816	0.186643	0.0299019
Ssa#XM_014148661.1	Cell cytoskeleton	Twinfilin, actin-binding protein, homolog 2b (Drosophila) (OrthoDB)	twf1	-0.107569	-0.0258273	-0.183064		-0.0356791	-0.0307388	-0.290349	-0.0700865	0.0973923	0.0826723	0.187813	0.148379	0.267128	-0.090874	-0.0539034	-0.374388	-0.0475629	0.318142	-0.0143548	0.222868
Ssa#XM_014148894.1	Cell cytoskeleton	Septin 7b (OrthoDB)	LOC106573652	-0.127443	0.73964	-0.0320279	-0.00592455	-0.964669	0.524614	0.0257934	0.287	0.163948	-0.475962	-0.325607	-0.0364134	0.712238	0.228477	0.415855	-0.0496173	-0.0192164	-0.00288931	-0.641567	-0.416226
Ssa#XM_014148956.1	Cell cytoskeleton	Coactosin-like protein (Ortho_H)	cotl1	-0.463841	-0.415664	-0.233284	-0.341593	-0.196792	-0.253002	-0.397893	-0.453324	-0.192942	0.233223	0.220973	0.326952	-1.38439	0.390331	0.371492	0.407167	0.379901	0.691743	0.67251	0.638424
Ssa#XM_014149107.1	Cell cytoskeleton	synemin-like (LOC106573765)	LOC106573765	0.000315592	0.0139806					-0.0575329	0.000915492			0.00196809	-0.0973332	0.0101776	0.0111329	0.0274271	-0.00756101	-0.0417836		0.138293
Ssa#XM_014149548.1	Cell cytoskeleton	SUN domain-containing protein 2	LOC106574035	0.0321621	-0.0249586						0.0322879			-0.0435849	-0.0601913			0.025419	-0.0126727			0.0515384
Ssa#XM_014149743.1	Cell cytoskeleton	Profilin 2 (OrthoDB)	pfn2	0.0406983	-0.156401	0.217798	-0.0739806	0.00500818	-0.0769783	0.29349	-0.131121	-0.613376	-0.568396	-0.788605	-0.49936	0.446916	0.709295	0.714112	0.583975	-0.177777	0.204974	-0.0425012	-0.0877677
Ssa#XM_014149772.1	Cell cytoskeleton	Actin-like protein 6B (Ortho_H)	LOC106574142	-0.678051	-0.133723	-0.120785	-0.236872	0.0360277	0.0657079	0.236402	-0.105507	-1.89621	0.270297	0.211395	0.376143	0.638207	0.212086	0.291768	0.473371	-2.02009	0.84966	0.874374	0.655787
Ssa#XM_014149971.1	Cell cytoskeleton	Desmin b (OrthoDB)	LOC106574241	0.100495	-0.188583	0.0729442	-0.0789312	0.161238	-0.100506	0.0939129	-0.045881	0.220439	-0.238031	-0.293842	-0.172708	0.178212	0.0517144	0.0632355	-0.00559386	-0.106038	0.100913	0.117493	0.0695173
Ssa#XM_014150013.1	Cell cytoskeleton	Abl interactor 1	LOC106574254	-0.0450127	-0.216397	-0.223563	0.0537365	-0.324753	-0.212321	0.0680945	0.0337275	0.0118862	0.0761565	-0.015682	-0.184894	0.392993	-0.0253106	-0.143482	0.288442	0.283262	0.0687055	-0.181086	0.295502
Ssa#XM_014150068.1	Cell cytoskeleton	Septin 6 (OrthoDB)	LOC106574278	-0.770294	-0.0948931	-0.353208	-0.650287	-0.174389	-0.106465	-0.226665	0.235815	0.306167	-0.475229	0.153801	-0.0548991	0.45023	0.058467	0.0141489	0.544304	0.147141	0.423716	0.503788	0.0687529
Ssa#XM_014150321.1	Cell cytoskeleton	Actin-related protein 3 (Ortho_H)	LOC106574434	-0.0174219	-0.0857575	0.17807	-0.198575	0.0150255	-0.11796	-0.0215699	-0.0517624	-0.086276	-0.129496	0.514471	0.514585	-0.531461	-0.437072	-0.180842	-0.226297	0.188577	0.442271	0.245049	-0.0135537
Ssa#XM_014150402.1	Cell cytoskeleton	uncharacterized LOC106574494 (LOC106574494), X1	LOC106574494	-0.0413265	-0.0981361	0.116544		0.0164992	-0.112576	0.015881	-0.0002586	-0.132072	-0.0140949	0.384228	0.319486	-0.215042	-0.0717738	-0.167169	-0.0715285	-0.0835482	0.1779	-0.135155	0.11214
Ssa#XM_014150485.1	Cell cytoskeleton	Ezrin a (OrthoDB)	LOC106574536	-0.867976	0.459576	-0.333507	-0.623181	-0.320081	-0.172052	-0.0757185	0.518651	-0.27092	-0.331204	0.28655	0.136615	0.346082	0.0240626	-0.276735	0.558292	0.33899	0.371351	0.409546	-0.178344
Ssa#XM_014150513.1	Cell cytoskeleton	Kelch-like protein 41 (Ortho_H)	LOC106574549	-0.00951455	-0.126893	-0.0150477		-0.0255189	0.00719674	0.135032	0.00446772	-0.179796	-0.0814636	-0.0330578	-0.0730406	0.407722	-0.0382144	0.242906	0.14623	-0.163426	-0.161549	0.0636595	-0.0996888
Ssa#XM_014150530.1	Cell cytoskeleton	Xin actin-binding repeat-containing protein 2	LOC106574559	0.075316	0.208425	0.0153715	0.149747	-0.0457799	-0.135595	0.145185	0.106383	-0.252131	-0.0532748	-0.268216	-0.369194	0.154847	0.112243	0.151032	0.373836	0.00665339	-0.163215	-0.035913	-0.17572
Ssa#XM_014150639.1	Cell cytoskeleton	mid1-interacting protein 1-B-like (LOC106574646)	LOC106574646	-0.255046	-0.177795	0.132139	-0.0938784	-0.165558	-0.351833	-0.189537	-0.147039	-0.0358482	0.20368	0.143074	0.219414	0.511701	0.0512543	0.0983613	0.0903043	-0.349349	-0.310545	0.110106	0.516391
Ssa#XM_014150877.1	Cell cytoskeleton	Taxilin gamma (OrthoDB)	LOC106574797	-0.003616	0.0279398	0.0660339		-0.078268	-0.0283919	-0.0655504	-0.0192653	-0.0907093		0.125937	0.0432435	-0.0394665	-0.0877908	-0.103407	0.0382552	0.0422338	0.107733	0.128312	-0.0632215
Ssa#XM_014151035.1	Cell cytoskeleton	Taxilin gamma (OrthoDB)	LOC106574903	-0.124974	0.00846192	-0.118677	-0.0372168	-0.130214	-0.062496	-0.0641133	-0.203329	0.0194384	-0.0243791	0.0823565	0.0784765	0.0312915	-0.114315	-0.247891	0.0476526	0.142403	0.268438	0.361679	0.0874115
Ssa#XM_014151049.1	Cell cytoskeleton	translationally-controlled tumor protein homolog (LOC106574916)	LOC106574916	-0.496418	0.164085	-0.351372	-0.849781	0.142834	-0.0847519	-0.194632	0.324412	0.380849	0.124707	0.18088	0.201962	0.1502	-0.320235	-0.0670599	0.246219	0.203297	0.228188	0.245769	-0.229154
Ssa#XM_014151366.1	Cell cytoskeleton	microfibrillar-associated protein 5-like (LOC106575133)	LOC106575133	0.209313	-0.379215	-0.293642	-0.042677	0.384662	-0.0659554	-1.13679	-0.145319	0.893914	0.222892	0.266764	-0.26373	0.260433	-0.0488805	0.282643	-0.0800592	0.0776819	-0.54044	0.0630396	0.335371
Ssa#XM_014151435.1	Cell cytoskeleton	Desmin b (OrthoDB)	LOC106575168	0.824742	0.104968	0.66703	0.219115	0.423235	0.215941	0.176736	0.278267	-0.696208	-0.0385933	-0.00279062	-0.0798888	-0.51068	0.203939	-0.193427	-0.304823	-0.46715	-0.17529	-0.259258	-0.385869
Ssa#XM_014151483.1	Cell cytoskeleton	Abl interactor 1	LOC106575181	0.032134	0.274725	-0.183952	0.122998	0.0463081	0.059204	0.546954	0.41721	0.281565	0.228486	-0.171086	-0.157974	-1.55811	0.328316	0.324802	0.371926	-0.0151266	-0.41891	-0.166957	-0.362521
Ssa#XM_014151672.1	Cell cytoskeleton	Actin-related protein 3 (Ortho_H)	LOC106575261	-0.12892	-0.112039	-0.0653912	-0.158894	0.0112395	-0.117438	0.068221	0.000505319	0.155035	0.202596	0.379333	0.092453	0.172075	-0.317442	-0.416829	-0.389225	0.164464	0.099367	0.035123	0.325766
Ssa#XM_014151735.1	Cell cytoskeleton	Fibroblast activation protein, alpha (OrthoDB)	LOC106575296	-0.253702							-0.272927	-0.0374145			-0.208228	1.07208			-0.231378	-0.0684263
Ssa#XM_014151750.1	Cell cytoskeleton	Xin actin-binding repeat-containing protein 2	LOC106575303	0.174006	0.0787412	-0.00313542	0.128042	0.0162025	-0.00591492	0.0380852	0.163915	-0.207206	-0.277693	-0.262938	-0.398272	0.440459	0.0709802	0.0362778	0.317735	-0.152355	-0.193848	-0.00805522	0.0449719
Ssa#XM_014151788.1	Cell cytoskeleton	Ezrin a (OrthoDB)	LOC106575324	-0.758123	0.389508	-0.14316	-0.581142	-0.284173	0.107343	0.0502672	-0.0499951	0.0607817	-0.239284	0.418347	0.427792	-0.315072	-0.0644151	-0.149462	0.34653	0.367171	0.240199	0.245394	-0.0685131
Ssa#XM_014151817.1	Cell cytoskeleton	Kelch-like protein 41 (Ortho_H)	LOC106575334	-0.228177	-0.0725903	0.0951274		0.0308985	-0.015902	0.0916184	0.197684	-0.102884	0.192382	0.0731687	-0.0534616	-0.127442	-0.138075	0.173042	0.171125	-0.0806618	0.0304263	-0.197122	-0.0391596
Ssa#XM_014151898.1	Cell cytoskeleton	Phosphatidic acid phosphatase type 2C (OrthoDB)	LOC106575392	-0.176334	0.127162	-0.0544595		-0.0939557	-0.0912965	-0.0443726	0.0215939	-0.212269	-0.0311808	0.0664929	0.032844	-0.0782642	0.0857912	0.0992172	0.505905	-0.0580557	-0.0193809	-0.0794388
Ssa#XM_014152305.1	Cell cytoskeleton	mid1-interacting protein 1-B-like (LOC106574646)	LOC106575673	-0.171361	-0.323328	0.288413	0.230768	-0.13024	-0.252391	-0.457889	-0.452829	1.85641	0.112604	-0.209619	0.283459	0.0941577	-0.33843	0.0593889	-0.00492823	-0.207507	-0.215164	-0.242436	0.0809306
Ssa#XM_014152373.1	Cell cytoskeleton	Daxx protein - Ident 26	LOC106575717	-0.128729	-0.0524336	0.124022		-0.0713671			-0.0497097			-0.0904734			-0.0183075	-0.090685	-0.151095		0.500356	0.0284228
Ssa#XM_014152998.1	Cell cytoskeleton	Wiskott-Aldrich syndrome-like b (OrthoDB)	LOC106576110	-0.216337	0.170779	-0.0818938	-0.167397	-0.0503014	0.0936551	0.299947	0.23615	-0.0835368	0.00738384	-0.189886	-0.0674828	-0.0878754	-0.342344	-0.173474	0.120025	0.0713378	0.177431	0.33275	-0.0489324
Ssa#XM_014153001.1	Cell cytoskeleton	Wiskott-Aldrich syndrome-like b (OrthoDB)	LOC106576110	0.643015	-0.0749172	0.134544		-0.100896	-0.0262289	-0.121537	-0.0702862	-0.152694	-0.0673229	-0.0692986	-0.199882	-0.242214	0.151027	0.588056	-0.0785255	-0.110184	-0.0633562	-0.00940417	-0.129896
Ssa#XM_014153197.1	Cell cytoskeleton	Filamin C, gamma b (actin binding protein 280) (OrthoDB)	LOC106576205	-0.0205462	0.0652294	-0.106189		0.0646517	0.0753632		-0.0864918	-0.110527	-0.0468095	-0.0789631	-0.0773222	-0.016771	0.215418	0.143231	0.223272	-0.116146	0.0423847	-0.169784
Ssa#XM_014153282.1	Cell cytoskeleton	ankyrin repeat domain 16 (ankrd16)	ankrd16	-0.0797703	-0.0839456	-0.0759888		0.0177283		0.0224256	-0.0013089			0.0014928	0.000805				-0.102691	-0.0507908	0.280074	0.0719696
Ssa#XM_014153925.1	Cell cytoskeleton	LIM-domain binding factor 3a	ldb3	-0.0855154	0.0824649	-0.0825637					-0.0785176			-0.0620578	0.0963989		-0.0221843	0.0930569	-0.0200043	0.0520216		0.0269013
Ssa#XM_014154001.1	Cell cytoskeleton	Internexin neuronal intermediate filament protein, alpha a (OrthoDB)	ina	0.0528121		-0.0295434					0.0469171			0.0461341	0.0012481		-0.0486462	-0.0629294				-0.0059924
Ssa#XM_014154146.1	Cell cytoskeleton	Rho-related GTP-binding protein RhoQ (Ortho_H)	rhoq	0.585876	0.156214	0.60929	0.575339	0.332442	0.164658	-0.0231652	0.147172	-0.136397	0.164615	-0.0713823	-0.0795568	-0.584737	-0.231902	-0.326801	-0.558017	-0.294324	0.163198	-0.295425	-0.297096
Ssa#XM_014154668.1	Cell cytoskeleton	Beta-adducin (Ortho_H)	gamma	-0.30367	0.298227	0.136084	0.0930957	0.102461	-0.045038	-0.0421941	0.122166	0.0457757	-0.0178671	-0.186225	-0.146271	0.0734957	-0.270164	0.236178	0.114389	-0.146609	-0.0385334	0.0700007	-0.095298
Ssa#XM_014154772.1	Cell cytoskeleton	Actinin alpha 3b (OrthoDB)	LOC106577061	0.0147457							-0.0147457
Ssa#XM_014154907.1	Cell cytoskeleton	Ankyrin-3	LOC106577144	0.028629	0.501311	-0.107299	0.281953	0.215696	0.0863533	0.251629	0.704667	0.376286	0.128189	-0.406624	-0.522974	0.161734	-0.118558	0.114538	0.0114133	-0.305774	-0.908521	-0.319696	-0.172957
Ssa#XM_014155143.1	Cell cytoskeleton	neurofilament heavy polypeptide-like (LOC106577225)	LOC106577225	-0.00672198							0.041768				-0.00344968							-0.0315964
Ssa#XM_014155285.1	Cell cytoskeleton	actin-related protein 2-A-like (LOC106613810), X1	LOC106577324	-0.192489	0.256759	0.123382		-0.104486	-0.0447782	0.0617337	-0.0214445	-0.0763704	-0.0710301	0.242621	0.102925	-0.0871288	-0.311397	-0.430035	-0.272717	0.275839	0.287311	0.221596	0.0397076
Ssa#XM_014155535.1	Cell cytoskeleton	Actin filament-associated protein 1	LOC106577495	0.0590467	0.0842564	-0.0116015		-0.0616987	0.038327	-0.0303778	0.0733511			0.0628142	0.0161075	-0.0434061	-0.0475038	-0.0742105	-0.078041	0.0299982	-0.0226999	0.00563893
Ssa#XM_014155538.1	Cell cytoskeleton	Actin-binding LIM protein 2 (Ortho_H)	LOC106577496	-0.180894	0.425946	-0.362964	-0.34679	-0.206476	0.215483	0.194746	0.245184	0.0179149	-0.171454	-0.295483	-0.243933	0.401752	-0.130996	-0.0153888	0.533117	0.260595	-0.247302	0.0451661	-0.138228
Ssa#XM_014155679.1	Cell cytoskeleton	Capping protein (actin filament), gelsolin-like (OrthoDB)	LOC106577552	0.120284	-0.198913	0.106564	-0.0107762	0.399217	0.0107492	-0.0249237	0.133089	0.386747	0.321734	0.388015	0.216165	-0.635727	-0.0143461	0.061306	-0.41759	-0.344926	-0.320619	-0.0892568	-0.0867932
Ssa#XM_014155734.1	Cell cytoskeleton	Coronin, actin binding protein, 1B (OrthoDB)	LOC106577574	0.486698	0.307905	0.130984	0.145172	0.287356	0.164404	0.214198	0.439639	0.023705	0.131272	0.248984	0.112939	-0.361718	0.059616	-0.169669	-0.29183	-0.327548	-0.534851	-0.303601	-0.763655
Ssa#XM_014155835.1	Cell cytoskeleton	Synaptopodin	LOC106577618	-0.015479	-0.0012038						0.0619472			0.0242995	-0.036936		-0.0021748	-0.0167815	-0.0136716
Ssa#XM_014156242.1	Cell cytoskeleton	Microfibril-associated glycoprotein 3 (Ortho_H)	mfa3l	0.725211	0.0138457	0.15889	0.555489	0.119622	0.0442657	-0.0284509	0.26274	-0.112265	-0.271254	-0.315205	-0.184838	-0.116926	0.0600967	0.0515837	0.255187	-0.196879	-0.521508	0.0375327	-0.537135
Ssa#XM_014156256.1	Cell cytoskeleton	Actinin alpha 3b (OrthoDB)	LOC106577856	-0.414925	0.336973	-0.693919	-0.209304	0.0567241	0.210195	0.293659	1.10202	0.282076	0.13475	-0.41842	-0.518496	-0.0556235	-0.380359	0.611781	1.13209	0.642918	-0.572999	-0.838068	-0.701066
Ssa#XM_014156266.1	Cell cytoskeleton	actin-related protein 2-like (LOC106577860)	LOC106577860	-0.371637	-0.159706	0.0350159	-0.958541	0.228658	0.285699	0.191848	0.0112876	0.119772	0.00966022	0.093169	0.147417	0.375363	-0.225039	-0.218945	-0.402296	-0.124737	0.273134	0.51573	0.174147
Ssa#XM_014156693.1	Cell cytoskeleton	MAP/microtubule affinity-regulating kinase 3 (OrthoDB)	LOC106578100	-0.0793882							-0.0656144	0.238432		-0.0325219	-0.0505683	0.00837595		-0.0681663	-0.00549275	0.054944
Ssa#XM_014156795.1	Cell cytoskeleton	coronin-2B-like (LOC106578165)	LOC106578165	-0.0763353	-0.124693	-0.0996454		-0.0980408			-0.0922298			0.240398		-0.0320649	0.109633	0.27403	0.0457083		-0.063738	-0.0830228
Ssa#XM_014157140.1	Cell cytoskeleton	DNA cross-link repair 1A (PSO2 homolog, S. cerevisiae) (OrthoDB)	dclre1a	0.262371	-0.0387528	0.147883	-0.0851761	-0.025231	-0.184072	0.0345786	0.143499	-0.129368	0.230277	0.311574	0.00483796	-0.22781	-0.0750242	0.143873	-0.460517	0.0221855	-0.0927954	0.136917	-0.119248
Ssa#XM_014157349.1	Cell cytoskeleton	Calponin 3, acidic a (OrthoDB)	LOC106578491	-0.248831	0.653869	0.27731	0.239984	0.18898	0.354908	0.757491	0.683372	-0.416962	-0.771183	-0.530974	-0.448107	0.238359	-0.183381	-0.464474	0.593922	0.0829703	-0.435608	-0.251617	-0.320023
Ssa#XM_014157965.1	Cell cytoskeleton	cofilin-2-like (LOC106578802)	LOC106578802	0.251822	-0.165881	0.172535	0.192985	0.196233	0.290194	0.0187394	-0.0251672	-0.508303	0.519655	0.806181	0.616166	-3.11209	0.0191864	0.0821475	-0.337948	0.278232	0.297218	0.165221	0.242877
Ssa#XM_014158664.1	Cell cytoskeleton	Supervillin b (OrthoDB)	LOC106579103	0.180976	0.59885	-0.0934799	0.262232	0.215682	0.218972	0.47847	0.704056	-0.200275	-0.234863	-0.697305	-0.215666	0.0601108	-0.727483	-0.440202	0.474717	0.137371	-0.357449	0.200031	-0.564748
Ssa#XM_014159177.1	Cell cytoskeleton	Formin-like protein 1	LOC106579340	-0.227682	1.06447	0.232468	-0.467247	0.303477	0.574584	0.742341	1.23234	0.0048861	-0.198837	0.0558299	0.444781	-0.3022	0.0965334	0.0029231	-0.140141	-0.543219	-0.818641	-0.870452	-1.18622
Ssa#XM_014159462.1	Cell cytoskeleton	Wiskott-Aldrich syndrome protein family member 3	LOC106579509	0.129219	-0.0594721	0.0622152		0.0570953			-0.0264789			0.0376212	-0.00926315	-0.0685044	0.0519207	0.00214235	-0.01237	-0.0635211	-0.00199655	-0.0986068
Ssa#XM_014159995.1	Cell cytoskeleton	Integrin beta - Ident 31	DKEY-175N1.2	0.248833	0.0489944	0.520795	0.0353214	-1.51361	0.149602	-0.0337642	0.0333694	-0.0835558	-0.158479	0.338766	0.234994	-0.0721138	0.0364814	-0.0376205	-0.0589911	0.0478034	0.189205	0.148782	-0.0748105
Ssa#XM_014160418.1	Cell cytoskeleton	Sperm antigen with calponin homology and coiled-coil domains 1-like a (OrthoDB)	specc1l	-0.0601314	-0.120995	0.00839893		-0.185525		-0.122344	0.00903243	-0.152304		-0.0815732	-0.173621	0.824734	-0.161406	-0.158492	-0.248171		-0.0955855	-0.137252	0.855231
Ssa#XM_014160837.1	Cell cytoskeleton	Formin-binding protein 1-like	LOC106580130	-0.00763935							0.00763935
Ssa#XM_014161131.1	Cell cytoskeleton	Neurofilament heavy polypeptide (Ortho_H)	LOC106580290	0.0140242							-0.0132824											-0.00074179
Ssa#XM_014161188.1	Cell cytoskeleton	Coronin, actin binding protein, 1B (OrthoDB)	coro1c	-0.0512382	0.0952939	-0.0162823	0.102161	-0.081107	-0.0692165	0.419616	-0.0899951	-0.747537	-0.00229305	-0.505899	-0.456916	0.590893	0.190559	0.349708	0.409996	-0.101068	-0.13135	0.117903	-0.0232315
Ssa#XM_014161203.1	Cell cytoskeleton	ZZ-type zinc finger-containing protein 3	LOC106580321	-0.310152	-0.0230959	0.0169258	-0.207901	-0.365844	0.0919826	-0.2507	-0.0221791	-0.639305	0.119103	0.041834	0.1175	0.275436	0.363725	0.543802	0.553205	0.115816	-0.231799	-0.083865	-0.104483
Ssa#XM_014161283.1	Cell cytoskeleton	Smoothelin (Ortho_H)	LOC106580347	-0.0325651	-0.11849	-0.122186	-0.045514		-0.0551513	0.0146758	-0.0689457	-0.0290386		-0.0486589	0.179919	0.424725	0.000285175	-0.0153428	0.107364	-0.00574147	-0.118264	-0.0670726
Ssa#XM_014161289.1	Cell cytoskeleton	MARCKS-like 1	LOC106580335	0.216544	0.149658	0.450999	0.115387	0.378813	0.258182	0.410567	-0.00558724	-2.20465	-0.0659952	0.287071	0.0525668	-2.48021	0.671756	0.671752	0.766813	-1.91946	0.532128	0.78234	0.931333
Ssa#XM_014161401.1	Cell cytoskeleton	annexin A2-like (LOC106580392)	LOC106580392	0.0221191	-0.926304	-0.32896	0.0560458	0.837955	0.150135	-0.080715	0.0661548	-0.234158	-0.927658	-0.0370799	-0.022801	0.265831	0.305501	0.440456	-0.193944	-0.394024	0.130795	0.308731	0.561923
Ssa#XM_014161432.1	Cell cytoskeleton	Unc-45 homolog A (C. elegans) (OrthoDB)	LOC106580409	0.0539364	-0.0987351	0.109925	0.438846	0.0877834	0.0233164	0.217759	0.0258392	-0.229786	-0.051104	-0.0690625	-0.0804079	-0.109813	-0.188856	-0.208253	-0.253425	-0.0825846	0.149672	-0.0535346	0.318481
Ssa#XM_014161492.1	Cell cytoskeleton	Sept2 protein	LOC106580435	-0.583171	0.0367152	-0.0668151	-0.596677	-0.617256	-0.0734078	-0.0261325	0.0351833	-0.121032	0.0486832	0.353363	0.192392	0.199553	-0.155646	-0.318495	0.447269	0.300046	0.479118	0.21451	0.251803
Ssa#XM_014161635.1	Cell cytoskeleton	Adducin 1 (alpha) (OrthoDB)	beta	0.900068	-0.0186413	0.0705332	0.714395	0.0656862	0.172649	-0.178659	-0.0407923	-0.279223	0.127442	-0.0388635	-0.0857678	-0.376353	-0.236492	-0.284691	-0.414709	-0.290235	0.0370565	0.20237	-0.0457754
Ssa#XM_014161646.1	Cell cytoskeleton	Internexin neuronal intermediate filament protein, alpha a (OrthoDB)	LOC106580499	0.0976862							-0.082849			-0.0593017	-0.074359	0.138443		-0.0196195
Ssa#XM_014162097.1	Cell cytoskeleton	SERTA domain containing 2 - Ident 33	sertad3	-0.0666096	-0.0974622	0.255932	0.25603	-0.0809825	-0.0255471	0.090952	-0.223851	-0.775189	0.18707	0.0137592	0.234795	-0.0106464	0.054638	-0.114757	0.04803	-0.733629	0.339787	0.161352	0.486328
Ssa#XM_014162186.1	Cell cytoskeleton	Smoothelin, like (OrthoDB)	LOC106580780	-0.751693	0.494598	-0.543762	-0.168044	0.178958	0.211793	-0.281834	0.417549	0.266364	0.10917	-0.388607	0.185207	0.656805	-0.0722179	0.490229	1.14123	-0.40361	-0.856364	-0.436319	-0.249456
Ssa#XM_014162341.1	Cell cytoskeleton	Actinin alpha 3b (OrthoDB)	actn4	-0.482975	0.189066	-0.624077	-0.228834	-0.208766	-0.397526	0.448297	0.306154	0.262189	0.15594	-0.620966	-0.188561	0.923305	0.0101592	0.352402	0.0342911	0.158105	-0.187669	0.309862	-0.210398
Ssa#XM_014162587.1	Cell cytoskeleton	Neurobeachin; Neurobeachin, isoform CRA_e (Ortho_H)	LOC106580977	-0.026507	0.0688352	-0.0139887					0.0102235			-0.0390213	0.0140653	-0.0410874	0.121111	0.00352945	-0.0349093	-0.0379256	-0.0243258
Ssa#XM_014163452.1	Cell cytoskeleton	Arf-GAP with Rho-GAP domain, ANK repeat and PH dom	LOC106581405	-0.206605	0.00455242	-0.0367217		-0.0857095	0.0207385	-0.00922428	0.216334	-0.0707383		-0.00955448	0.000175223	-0.198279	-0.0588182	-0.107855	-0.215981	0.176238	0.351102	0.250775	-0.020427
Ssa#XM_014164827.1	Cell cytoskeleton	Ezrin a (OrthoDB)	LOC106582091	-0.261499	0.162242	-0.192213	-0.213584	-0.304826	-0.10974	0.0887591	0.149892	0.169483	-0.171247	0.031421	-0.0219209	0.22629	-0.156472	-0.190427	0.404372	0.0614935	0.161955	0.278112	-0.112092
Ssa#XM_014164915.1	Cell cytoskeleton	Septin 7b (OrthoDB)	LOC106582140	0.38768	-0.161051	0.0557806	0.480831	0.130441	0.204494	-0.245912	0.0735306	0.0626546	-0.262514	0.135487	0.0361473	-0.215069	-0.095991	0.0739886	0.0829886	-0.304131	-0.159973	0.0899356	-0.369313
Ssa#XM_014164992.1	Cell cytoskeleton	translationally-controlled tumor protein homolog (LOC106582181), X1	LOC106582181	0.864557	-0.222976	0.754326	0.773916	-1.6051	0.0894267	-0.374965	-0.137087	0.293002	-0.0225506	-0.0229672	-0.0122265	-0.0903258	0.0857407	0.0285067	-0.0933889	-0.170622	-0.0140858	-0.320264	0.197081
Ssa#XM_014165155.1	Cell cytoskeleton	Nck-associated protein 1 (Ortho_H)	LOC106582262	-0.0591692	0.985282	-0.28431	-0.277139	-0.119895	-0.0154832	0.486764	0.71037	-0.202368	0.0712042	-0.45536	-0.352515	0.252274	0.0698867	0.195397	0.41777	0.352683	-0.53817	-0.157351	-1.07987
Ssa#XM_014165273.1	Cell cytoskeleton	MOB-like protein phocein (Ortho_H)	LOC106582314	-0.148937	0.305555	0.348718	0.0972693	0.611906	0.481247	0.661359	0.399457	-0.884656	0.451016	0.125711	0.160055	-0.183498	-0.303014	-0.149894	-0.113469	-1.61755	-0.083418	-0.0349329	-0.122921
Ssa#XM_014165422.1	Cell cytoskeleton	TBCC domain containing 1 (tbccd1)	tbccd1	-0.714661	-0.306487	-0.363048	-0.281152	-0.0740972	-0.171411	-0.216657	-0.0962176	0.391988	0.303509	0.135866	0.34243	0.158081	-0.278317	-0.056569	-0.163696	0.137382	0.50428	0.408867	0.339909
Ssa#XM_014165684.1	Cell cytoskeleton	Bridging integrator 1 (OrthoDB)	bin1	0.455904	-0.0969561	-0.0622624	-0.0574157	-0.143732	0.008159	-0.118555	-0.129572	-0.177959	-0.0809535	-0.0763613	-0.116643	-0.118719	0.361588	0.499773	0.341467	-0.100323	-0.160238	-0.127656	-0.099546
Ssa#XM_014166118.1	Cell cytoskeleton	Capping protein (actin filament) muscle Z-line, alpha 1b (OrthoDB)	LOC106582739	0.0740499	-0.08853	0.562051	0.349945	0.0519579	0.349829	-0.0626887	-0.19508	-1.07227	0.287773	0.537728	0.525168	-1.00679	0.0321219	-0.22488	-0.332492	-0.316531	0.231058	0.0616439	0.235937
Ssa#XM_014166477.1	Cell cytoskeleton	Inverted formin-2 (Ortho_H)	LOC100380739	0.0285978	0.142364	-0.0947567		-0.040784	-0.0279284	0.0467426	0.147273	-0.0520383		-0.065484	-0.0152616	-0.0574558	-0.0015034	-0.0151513	0.0228415	-0.0116233	-0.0971529	0.0913205
Ssa#XM_014166806.1	Cell cytoskeleton	MAP7 domain-containing protein 1	LOC106583045	-0.135332	0.0567821	-0.475919	-0.278968	-0.256522	-0.505222	-0.155769	0.138926	0.0124176	-0.246391	-0.566828	-0.349122	0.612011	0.238848	0.237945	0.719445	0.660277	0.0454837	0.41942	-0.171484
Ssa#XM_014166911.1	Cell cytoskeleton	F-actin-capping protein subunit beta (Ortho_H)	LOC106583096	-0.600943	0.264715	-0.100767	-0.685934	0.0438174	0.139162	0.0218027	0.284104	0.107933	-0.144293	0.419871	0.227035	-0.0290017	-0.022401	-0.0341364	0.203266	-0.0126708	0.0305245	0.224981	-0.337069
Ssa#XM_014167006.1	Cell cytoskeleton	wiskott-Aldrich syndrome protein homolog (LOC106583152), X1	LOC106583152	0.18318	0.181325	0.363324	0.272807	1.44938	0.85003	0.82752	0.879673	-0.659901	-0.585103	-0.463356	-0.169449	-0.549141	0.322556	-0.223244	-0.836043	-0.558091	-0.272499	-0.544067	-0.46889
Ssa#XM_014167110.1	Cell cytoskeleton	Actin related protein 2/3 complex, subunit 4 (OrthoDB)	LOC106583204	0.64899	-0.345713	0.299029	0.54327	0.302023	-0.0277494	-0.293285	-0.307188	0.0981448	0.0575858	0.108337	0.0596648	-0.341686	-0.0522071	-0.0766093	-0.356691	-0.256113	0.0207428	-0.17609	0.0955458
Ssa#XM_014167277.1	Cell cytoskeleton	LIM domain and actin binding 1 (OrthoDB)	LOC106583291	0.500996	0.0402349	-0.124917	0.0333895	-0.0891931	-0.118439	-0.144484	-0.00131524	-0.142272	-0.129646	-0.0503097	-0.0445726	0.0921206	0.00874796	0.201051	0.341461	-0.141544	-0.219152	0.0785114	-0.0906631
Ssa#XM_014168090.1	Cell cytoskeleton	Stathmin	LOC106583652	-0.127692							-0.0475033	0.0802616		-0.0806796	-0.0317613	-0.0906484	-0.0119369	0.190552	0.124332	-0.0160406	-0.0246229	0.0357399
Ssa#XM_014168406.1	Cell cytoskeleton	Filamin C, gamma b (actin binding protein 280) (OrthoDB)	flnb	-0.64684	0.655904	-0.725094	-0.650236	-0.551444	-0.162331	0.162387	0.285563	0.333508	0.177532	-0.672644	-0.624317	0.975272	-0.0432918	0.227691	0.780203	0.904318	-0.664702	0.632352	-0.393833
Ssa#XM_014168423.1	Cell cytoskeleton	Phosphatase and actin regulator 3	LOC106583825								0.367405				-0.075325				-0.134632			-0.157448
Ssa#XM_014168908.1	Cell cytoskeleton	Phosphatase and actin regulator 1 (Ortho_H)	LOC106584070	0.338653	-0.0323825	-0.0646893		-0.0625491			-0.0209921	0.0753782		0.00923091	-0.134286		-0.101955	-0.030079	-0.0470253			0.0706962
Ssa#XM_014169100.1	Cell cytoskeleton	Epoxide hydrolase 4 (OrthoDB)	LOC106584162	-0.0787548	0.0778235	0.0475273		-0.051561		0.13426	-0.0330371		-0.0490507	0.0650095	0.0268163	-0.121308	0.0646075	0.0591755	-0.0781792	-0.104349	0.0410206
Ssa#XM_014169117.1	Cell cytoskeleton	Scinderin (OrthoDB)	LOC106584171	-0.465677	1.02604	-0.496518	-0.683239	0.748046	1.19913	0.183638	1.57896	1.03038	-0.331463	0.918717	0.366451	-0.674519	-0.486365	-0.323159	-1.77484	-0.305778	-0.6204	0.502352	-1.39175
Ssa#XM_014169522.1	Cell cytoskeleton	Formin-binding protein 1-like (Ortho_H)	LOC106584338	-0.0709352	0.0257875	0.0548488		0.0425632		0.0364977	0.167551		-0.0424456	-0.115594	0.0356654	-0.109996		-0.171423	-0.0310264	0.00400133	0.0952005	0.0793055
Ssa#XM_014169676.1	Cell cytoskeleton	AP-3 complex subunit delta-1 (Ortho_H)	LOC106584401	-0.330775	0.211053	-0.136965		-0.0687617	-0.0318466	0.0462311	0.219182	-0.162572	-0.061484	0.134853	0.0588942	0.059528	-0.0772824	-0.142786	0.132938	-0.029559	0.0916777	0.0609351	0.0267411
Ssa#XM_014169829.1	Cell cytoskeleton	DENN domain-containing protein 2A (Ortho_H)	dennd2a	-0.0136636	0.0609038	0.0660004	-0.110616	-0.235977	0.0363835	0.121198	0.147657	1.22194	-0.0386088	-0.179528	-0.042427	-0.198277	-0.174599	-0.147629	-0.128619	-0.1534	-0.128731	-0.102006
Ssa#XM_014170027.1	Cell cytoskeleton	ras-related protein Rab-19-like (LOC106584584), X1	LOC106584584	-0.0971108	-0.303162	-0.14796	-0.15105	-0.0299477	0.00246712	0.0434083	-0.147552	0.457117	0.100879	0.157152	0.156121	-0.117113	-0.00522268	-0.0958936	-0.357446	-0.175493	0.250514	0.0834652	0.376824
Ssa#XM_014170328.1	Cell cytoskeleton	guanine nucleotide exchange factor for Rab-3A-like (LOC106584776), X1	LOC106584776	0.680293	0.152514	0.0512595	0.70147	-0.331202	-0.12982	0.112799	0.345809	0.200506	0.00856291	-0.895649	-0.578366	0.0260195	0.252965	0.235569	-0.286242	0.0393215	-0.361847	-0.463086	0.239131
Ssa#XM_014170687.1	Cell cytoskeleton	ZZ-type zinc finger-containing protein 3	LOC106584981	0.0233924	-0.0240408			0.0357178			0.0570269			-0.0360466				-0.0208055	0.0060069	0.0435004	-0.0578934	-0.0268581
Ssa#XM_014170778.1	Cell cytoskeleton	Unc-45 homolog A (C. elegans) (OrthoDB)	LOC106585035	-0.0354796	0.106016	-0.0230681		-0.0198345	-0.0247123	-0.0803851	-0.0719398	-0.182364	-0.10515	0.228581	0.0204062	0.332189	-0.0283641	-0.0307513	-0.0407181	-0.141433	0.0124563	0.105462	-0.020913
Ssa#XM_014171305.1	Cell cytoskeleton	Smoothelin (Ortho_H)	LOC106585267	-0.0101552	0.065664	-0.0865355		-0.084871			0.0544487			-0.0568405	-0.00777799	-0.0119272	0.0961719	0.0814989	0.0548806	0.00906821	-0.0467325	-0.0568926
Ssa#XM_014171692.1	Cell cytoskeleton	Sperm antigen with calponin homology and coiled-coil domains 1-like a (OrthoDB)	LOC106585466	-0.160751	0.152675	0.0125647		-0.0745718	-0.121208	0.0718122	0.152314		-0.0222499	-0.000102241	-0.0367912	-0.0812872	-0.00186264	-0.0418017	0.0415083	0.0570008	-0.00197554	0.0547261
Ssa#XM_014171702.1	Cell cytoskeleton	ATPase_ Ca++ transporting_ cardiac muscle_ slow twitch 2a	LOC106585469	-0.0757105	0.191992	-0.384396	-0.123436	-0.315029	-0.358951	0.199392	0.126962	-0.0197399	0.201667	-0.760988	-0.536685	0.863341	0.600276	0.687375	0.961083	0.0587459	-0.779756	-0.194594	-0.341548
Ssa#XM_014171909.1	Cell cytoskeleton	Desmin b (OrthoDB)	LOC106585555	-0.197612			1.43241	-0.198649			-0.401701		-0.173753			-0.325876	0.13121	-0.389407		-0.146367	-0.233343	0.00205579	0.501037
Ssa#XM_014171935.1	Cell cytoskeleton	Neurofilament_ light polypeptide - Ident 79	LOC106585566	0.210281	0.102751	0.369654	0.441591	0.120557	-0.00305139	-0.23049	0.0716319	-0.264227		-0.202406	-0.201319	-0.324807	-0.00236479	0.113094	0.251009		-0.299265		-0.152637
Ssa#XM_014172442.1	Cell cytoskeleton	WD repeat-containing protein 54	wdr54	-0.136041	-0.0931994	0.439125	-0.0204032	0.117947	0.168928	0.128591	-0.0480699	0.0486175	0.128308	0.197458	0.282408	-1.02572	-0.102418	-0.473425	-0.20666	-0.0607463	0.0731769	0.239876	0.342247
Ssa#XM_014172468.1	Cell cytoskeleton	PDZ and LIM domain 5b (OrthoDB)	pdlim5	-0.0487816	-0.0234967	-0.00901484		-0.0513704		0.00816416	0.030463								0.148783		-0.0547464
Ssa#XM_014172983.1	Cell cytoskeleton	Actin-related protein 3 (Ortho_H)	LOC106586112	-0.790177	0.0751166	-0.336653	-0.537807	-0.236832	-0.12225	0.14435	-0.0519151	0.215728	0.0179792	0.0071094	0.125752	0.489219	-0.160773	-0.173636	0.176625	0.464377	0.215028	0.319082	0.159674
Ssa#XM_014173818.1	Cell cytoskeleton	Nck-associated protein 1 (Ortho_H)	LOC106586470	-0.311226	0.365856	-0.336013	-0.30987	-0.224741	-0.0043516	0.393043	0.462067	-0.0711451	-0.0353673	-0.382821	-0.402535	0.620987	0.13173	0.0253798	0.321111	0.335841	-0.378772	0.111775	-0.310948
Ssa#XM_014173917.1	Cell cytoskeleton	tumor protein, translationally-controlled 1 (tpt1)	tpt1	0.0879245	-0.375597	0.239829	0.303228	0.15702	-0.042809	-0.0351618	-0.360971	-0.0631343	0.0142011	0.00150521	0.0210343	0.0967565	-0.0754453	0.155135	0.11922	-0.396223	-0.22041	-0.202857	0.57676
Ssa#XM_014174092.1	Cell cytoskeleton	Ezrin a (OrthoDB)	LOC106586613	-0.467176	0.351764	-0.244134	-0.495704	-0.339606	0.0875022	-0.0193217	0.24268	0.250688	-0.323521	0.063219	-0.0363402	-0.137557	-0.0178367	-0.357347	0.443299	0.575579	0.322641	0.247148	-0.145978
Ssa#XM_014174646.1	Cell cytoskeleton	FTS and Hook-interacting protein (Ortho_H)	LOC106586904	2.03092	-0.403845	0.127247	0.877234	-0.12171	-0.234716	-0.480759	-0.473299	-0.282906	-0.190196	0.0690415	-0.272964	-0.441078	0.514296	0.714989	-0.0404088	-0.425629	-0.0623013	-0.620628	-0.283285
Ssa#XM_014174661.1	Cell cytoskeleton	Desmin b (OrthoDB)	LOC106586915	0.0173102	0.0712207	-0.266648	-0.149381	-0.056082	-0.0206438	0.209232	0.216668	-0.364899	-0.0622722	0.0792452	-0.0386265	0.160213	-0.244418	0.226873	0.538791	0.225264	-0.057997	-0.0793942	-0.404459
Ssa#XM_014174667.1	Cell cytoskeleton	myc box-dependent-interacting protein 1-like (LOC106586919)	LOC106586919	-0.0881997				0.14547			0.00165342							-0.0473951	-0.011529
Ssa#XM_014174844.1	Cell cytoskeleton	dematin actin binding protein (dmtn), X1	dmtn	0.177949	-0.169341	0.0383934	0.391448	0.208328	0.576372	-0.158337	-0.564344	0.237984	-0.163376	-0.367075	-0.466558	-0.0832246	0.211553	0.121083	-0.359559	-0.251446	0.128712	0.167327	0.324106
Ssa#XM_014174901.1	Cell cytoskeleton	Centrosomal protein of 120 kDa	cep120	-0.501262	0.259525	-0.0800249	-0.194494	0.175149	0.138142	0.537398	0.743965	0.485343	0.170595	0.00188966	0.256487	-0.0434549	-0.681186	-0.601857	-0.356279	0.011019	-0.142889	0.0335924	-0.211662
Ssa#XM_014174941.1	Cell cytoskeleton	Cytoskeleton-associated protein 5	LOC106587056	-0.327113	-0.0948827	-0.329044	-0.0116918	-0.299205	-0.248122	0.219985	0.146156	0.796443	0.552726	0.0615586	0.0697085	0.22216	-0.34832	-0.0680578	-0.450666	0.229244	-0.0828646	0.0975321	-0.135547
Ssa#XM_014175297.1	Cell cytoskeleton	Microtubule associated monooxygenase, calponin and LIM domain containing 2b (OrthoDB)	LOC106587193	0.000181047	0.0392263	-0.077404				0.0913538	0.107903	-0.0842591		-0.0992643	0.00282835	0.0509632	0.00400925	-0.127179	0.0835988	-0.0162035	-0.0331555	0.0574015
Ssa#XM_014175783.1	Cell cytoskeleton	G-protein coupled receptor 64-like (LOC106587414), X1	LOC106587414	0.697469	0.778246	-0.431355	0.324563	-0.283452	-0.105038	0.390956	0.751083	0.257924	0.29539	-0.484928	-0.390668	0.22637	0.0749256	-0.0774996	-0.137558	0.621012	-0.834477	-0.696894	-0.976076
Ssa#XM_014175916.1	Cell cytoskeleton	Actin, alpha 1a, skeletal muscle (OrthoDB)	LOC106587486	-0.35346	0.0242045	-0.567527	0.154715	0.285398	0.629717	0.347212	0.820749	0.447372	0.356826	-0.507987	-1.05621	0.376564	-0.131102	0.791319	1.15512	0.595458	-0.539443	-2.11412	-0.714808
Ssa#XM_014175945.1	Cell cytoskeleton	rho-related GTP-binding protein RhoU-like (LOC106587502), X1	LOC106587502	0.184935	-0.0427639	0.0744718		-0.0262553		-0.0434474	-0.0475213	0.114705		0.0503967	0.00298528		-0.0174353	-0.0808755	-0.0839145			-0.085281
Ssa#XM_014176021.1	Cell cytoskeleton	DENN domain-containing protein 2A (Ortho_H)	LOC106587540	-0.484387	0.225808	-0.367651	-0.313594	-0.0991354	0.0132192	0.362264	0.479371	-0.121636	-0.308076	-0.15814	-0.287209	0.0979858	-0.0797444	0.100388	0.872131	0.100182	-0.0692121	0.143823	-0.106385
Ssa#XM_014176087.1	Cell cytoskeleton	Wilms tumor 1 interacting protein (OrthoDB)	LOC106587570	-0.12106	0.11187	-0.0462041		0.0033823		0.0437898	0.109795		0.0024034	-0.0204106	0.0348001	0.0161257	-0.0441801	0.0607671	-0.0045066	0.0193427	-0.0567231	-0.10919
Ssa#XM_014176651.1	Cell cytoskeleton	Secernin 3 (OrthoDB)	LOC106587987	1.61949	-0.241626	-0.0464147	1.44673	-0.0630091	-0.378207	-0.542427	-0.0106825	-0.027218	0.0564149	-0.384299	-0.361262	-0.430111	0.395673	0.666255	-0.0254801	-0.0814944	-0.449759	-0.793129	-0.349446
Ssa#XM_014176856.1	Cell cytoskeleton	zinc finger protein 687-like (LOC106588162), X1	LOC106588162	-0.0683952	0.340534	-0.108496	0.0423765	0.0124621	0.00363273	0.332862	0.414435	-0.614631	0.43782	-0.190114	0.0861551	0.183592	0.0824831	-0.014479	0.0294203	-0.683206	-0.192559	0.00255443	-0.0964487
Ssa#XM_014177003.1	Cell cytoskeleton	Plectin	LOC100194709	0.0368093	0.0955103	-0.123624	0.108445	-0.0716002	-0.378673	0.293157	0.103121	-0.141459	-0.119012	-0.867162	-0.77736	0.820346	0.547784	0.569114	0.770756	0.133567	-0.734808	-0.099417	-0.165495
Ssa#XM_014177206.1	Cell cytoskeleton	protein JTB-like (LOC106588331), X1	LOC106588331	0.389373	-0.380176	0.223767	0.784304	-0.0612503	-0.0865889	0.00946455	-0.490485	-0.468004	0.315361	0.0514385	-0.0385191	-0.049012	0.0277525	-0.10495	-0.128413	-0.403025	0.0756925	-0.146834	0.480107
Ssa#XM_014177349.1	Cell cytoskeleton	Kinesin-like protein KIFC1 (Ortho_H)	LOC106588407	-0.879008	0.20322	0.263571	-0.298675	0.393472	0.51681	0.369707	0.615204	0.10993	0.330182	0.877933	-1.01068	0.212979	-1.56557	-0.740446	-1.07961	0.450247	0.633827	0.857329	-0.260424
Ssa#XM_014177425.1	Cell cytoskeleton	Protein FAM131B (Ortho_H)	LOC106588434	-0.0102518							-0.0351885	0.0536942							-0.00825396
Ssa#XM_014177495.1	Cell cytoskeleton	Microtubule-actin cross-linking factor 1, isoforms 1/2/3/5 (Ortho_H)	LOC106588461	0.160934	0.625015	-0.145778	0.472031	0.173956	0.106871	0.498918	0.42909	-0.341701	0.192623	-0.801987	-0.725743	0.222239	0.301115	0.552373	0.645344	-0.371289	-1.08974	-0.531717	-0.372557
Ssa#XM_014177588.1	Cell cytoskeleton	annexin A2-like (LOC106588494), X1	LOC106588494	-0.00301896	0.220426	0.237352	-0.128005	0.849102	0.212516	0.388123	0.340851	-0.281141	0.0700278	-0.0774203	0.168813	-0.356739	-0.190781	-0.284808	-0.303593	-0.314373	-0.246667	-0.30067
Ssa#XM_014177801.1	Cell cytoskeleton	Phosphatase and actin regulator 4	LOC106588626	-0.123622	0.451862	-0.343482	-0.3931	-0.589138	-0.449512	0.200143	0.129197	0.0710662	0.0982459	-0.540195	-0.548536	0.700212	1.00465	0.859623	0.382181	0.352805	-0.345391	-0.212096	-0.704914
Ssa#XM_014177828.1	Cell cytoskeleton	Stathmin 1a (OrthoDB)	LOC106588646	0.233906	-0.183452	0.405347	0.415373	0.121439	0.252486	-0.252134	-0.301367	-0.367959	0.104634	0.759965	0.639183	-0.185778	-0.381048	-0.515711	-1.10339	0.00495352	0.343034	0.0536453	-0.0431275
Ssa#XM_014177830.1	Cell cytoskeleton	Glucocorticoid modulatory element binding protein 1 (OrthoDB)	LOC106588649	-0.549124	0.0181596	-0.0557907	-0.356591	-0.115757	-0.129991	-0.0444506	-0.0253888	-0.0979509	-0.158186	0.219068	0.125016	0.109387	-0.0923908	-0.211324	0.209997	0.246632	0.279582	0.463698	0.165406
Ssa#XM_014177991.1	Cell cytoskeleton	Gsna protein	LOC106588714	0.390782	0.221489	0.375608	0.216977	0.430677	-0.0428033	-0.48342	0.135001	0.708674	-0.180465	0.962017	0.527171	-0.275305	-0.369047	0.0887359	-0.955056	-0.646999	-0.270962	-0.214304	-0.618769
Ssa#XM_014178026.1	Cell cytoskeleton	Cytoplasmic linker associated protein 2 (OrthoDB)	clasp2	-0.0365713	0.56248	-0.287242	-0.240149	0.0719398	0.136643	0.288434	0.714127	0.30707	0.12555	-0.24627	-0.318917	0.117832	-0.0589992	0.0406933	0.188954	0.0724252	-0.544125	-0.223909	-0.669959
Ssa#XM_014178826.1	Cell cytoskeleton	Spire homolog 1a (Drosophila) (OrthoDB)	LOC106589129	0.0612768							0.0303288				-0.0378102			-0.0147903	-0.0390051
Ssa#XM_014179113.1	Cell cytoskeleton	Formin-like protein 1	LOC106589318	-0.140553	0.569767	-0.0261806		0.0596268	0.12168	0.270142	0.846823	-0.25201	-0.053883	0.0988151	0.239432	-0.410502	-0.0991583	-0.258738	-0.172498	-0.263503	-0.163054	-0.0999088	-0.266298
Ssa#XM_014179292.1	Cell cytoskeleton	Actin, alpha 1a, skeletal muscle (OrthoDB)	LOC106589387	-0.780738	0.165785	-0.474581	-0.857924	-0.212659	0.095022	0.460683	0.596794	0.0562639	0.0889501	0.0851427	-0.00656962	0.492417	-0.0801704	0.431203	0.925898	0.0808209	-0.107562	-0.609892	-0.348878
Ssa#XM_014179427.1	Cell cytoskeleton	Mical-like 2b (OrthoDB)	LOC106589436	0.138461	-0.0435993	-0.0350909	0.0340308	0.0286937	-0.0358803	0.0125542	0.286986	-0.0555023	0.0845202	-0.193553	0.105435	-0.150704	-0.131188	-0.0364743	-0.0194178	-0.0896564	-0.0911048	0.225159	-0.0336707
Ssa#XM_014179900.1	Cell cytoskeleton	Actin, alpha 1a, skeletal muscle (OrthoDB)	LOC106589658	-0.210871	-0.0607144	-0.0873409		0.201392		-0.0732062	-0.0491851		-0.0382627		-0.0587101	-0.120917	0.163562	-0.127646	0.459387		0.00251193
Ssa#XM_014180027.1	Cell cytoskeleton	Protein phosphatase 1 regulatory subunit 21 (Ortho_H)	ppp1r21	0.112854	0.517385	-0.0477524	-0.0383131	-0.100751	-0.0334251	-0.10625	0.390216	0.106962	-0.194107	0.00539947	-0.223914	-0.0686317	0.0504867	0.107637	0.0230813	0.336212	-0.181546	-0.135948	-0.519596
Ssa#XM_014180068.1	Cell cytoskeleton	Beta-adducin (Ortho_H)	LOC106589748	-0.703976	0.46094	-0.157669	-0.689204	-0.224058	-0.0215724	0.0820948	0.495699	-0.0337638	-0.331187	-0.0351508	-0.35868	0.79372	0.242776	0.273511	0.835759	0.0881024	-0.349178	0.1604	-0.528563
Ssa#XM_014180322.1	Cell cytoskeleton	BAI1-associated protein 2a (OrthoDB)	LOC106589900	-0.0360809	-0.0809982	-0.0730454					-0.106831			-0.0485952	-0.0437734	0.548327	-0.0856233	-0.0710059				-0.00237406
Ssa#XM_014180466.1	Cell cytoskeleton	cofilin-2-like (LOC106589988)	LOC106589988	-0.174888	-0.274187	0.107053	0.0693121	0.0314885	-0.154599	-0.363933	-0.498751	0.322519	0.177874	0.123883	0.176258	-0.20049	-0.11138	0.092947	0.262842	0.0382094	0.13853	-0.0533789	0.290687
Ssa#XM_014180942.1	Cell cytoskeleton	Beta-adducin (Ortho_H)	LOC106590181	0.0492456	0.478585	0.0655873	-0.113632	0.0900604	-0.061587	-0.0843063	0.388594	0.0949344	-0.388429	-0.262908	-0.564004	0.434847	0.276735	0.271418	0.407123	0.193732	-0.579908	0.0185403	-0.714623
Ssa#XM_014181007.1	Cell cytoskeleton	Annexin A13, like (OrthoDB)	LOC106590226	0.204261	0.661899	0.394892	0.536701	0.267119	0.573444	0.369027	0.447428	-0.32247	-0.308363	-0.355121	-0.29156	-0.0600867	-0.12581	-0.0772646	-0.119907	-0.35009	-0.667793	-0.181923	-0.594375
Ssa#XM_014181009.1	Cell cytoskeleton	Annexin A13, like (OrthoDB)	LOC106590227	-0.477773	0.312618	0.186867		0.00260131	0.191109	0.167139	0.561963	-0.457755	-0.333989	-0.0310093	-0.0384573	-0.0176541	0.0605492	-0.192296	0.494601	-0.364876	-0.0558929	0.177974	-0.185714
Ssa#XM_014181158.1	Cell cytoskeleton	Abl-interactor 1	LOC106590302	0.290447	0.530885	0.31539	0.19783	0.407539	0.418734	0.606233	0.475123	0.545289	0.177589	-0.0999117	-0.754242	-0.0946857	-0.384147	-0.253445	-0.334899	-0.310341	-0.741296	-0.39761	-0.594487
Ssa#XM_014181358.1	Cell cytoskeleton	LIM and SH3 protein 1 - Ident 50	LOC106590382	-0.0789799	0.154875	0.224015	-0.0906483	0.148669	0.0205197	0.03366	0.123127	-0.110282	0.0915636	-0.0102937	0.0386495	-0.172774	-0.0520141	0.0597199	-0.143592	-0.121954	-0.114258
Ssa#XM_014181453.1	Cell cytoskeleton	Actin-related protein 3 (Ortho_H)	LOC106590428	-0.084237	0.0533766	0.0396304		0.0535135	0.0281203	0.0202556	0.0198732	0.306224		-0.0407168	0.00961027	-0.0295011	-0.121473	-0.141142	-0.069447	-0.0602198	0.07863	-0.0212248	-0.0412728
Ssa#XM_014181782.1	Cell cytoskeleton	Calponin 3, acidic a (OrthoDB)	LOC106590645	-0.303778	-0.425233	-0.331525	0.332814	0.0499522	0.0440205	0.389415	0.0060055	-0.0928511	0.275669	-0.268049	0.0879452	0.195764	-0.0343695	0.0723702	0.679351	-0.310942	-0.277952	-0.0515235	-0.0370886
Ssa#XM_014181860.1	Cell cytoskeleton	Villin 1 (OrthoDB)	vill	0.0667765	-0.0788271	0.0456977		-0.00422772			0.0285071			-0.0267604	-0.077837	-0.0371936	-0.00780692	0.0583817	0.0253604	0.0493001	0.0344152	-0.0757858
Ssa#XM_014182025.1	Cell cytoskeleton	Calponin 3, acidic a (OrthoDB)	LOC106590847	-0.096217	0.204449	0.00666223	-0.284597	-0.218897	-0.102261	-0.0696074	0.120372	-0.507102	-0.243194	0.239425	0.196493	-0.121026	0.133596	-0.00120877	0.463866	0.087135	0.0400113	0.211829	-0.059729
Ssa#XM_014182150.1	Cell cytoskeleton	alpha-actinin-2-like (LOC106590972)	LOC106590972	-0.418778	0.557702	-0.549887	-0.451772	-0.424997	0.322331	0.408899	0.613809	0.021317	-0.369138	-0.479959	-0.810242	0.959452	0.159159	0.69966	1.29852	0.240343	-0.235607	-1.05419	-0.486621
Ssa#XM_014182193.1	Cell cytoskeleton	Actinin alpha 3b (OrthoDB)	LOC106591024	0.188649	0.17185	-0.0606805	-0.198145	-0.230471	-0.107613	-0.0231255	0.183921	-0.135843	-0.0115098	0.236637	-0.0970798	-0.0617226	0.0779696	-0.0711284	0.0389247	0.182677	0.0273304	0.0513486	-0.161985
Ssa#XM_014182280.1	Cell cytoskeleton	Neurobeachin; Neurobeachin, isoform CRA_e (Ortho_H)	LOC106591090	0.00807288							-0.00779342				-0.016011							0.0157316
Ssa#XM_014182369.1	Cell cytoskeleton	WAS protein family, member 3, isoform CRA_a; WASF3	LOC106591173	0.0614891	0.0131585	-0.0464722	-0.0990939	-0.200819	-0.0457916	0.7526	-0.111265		-0.161015	-0.0596379	-0.143553	0.00852614	0.204653	0.137148	0.224135	-0.0833424	-0.237047	-0.0713778	-0.142296
Ssa#XM_014182561.1	Cell cytoskeleton	Abl interactor 1	LOC106591346	0.00222327							0.0771139			-0.00789773	-0.0281113		-0.0174233	-0.0339043	0.0320993			-0.0240998
Ssa#XM_014182811.1	Cell cytoskeleton	Tektin-4	LOC106591594	0.208128	-0.142877	-0.0917165	-0.0346495	-0.175014	-0.0777075	-0.0764945	-0.19404	1.85972		-0.199136	-0.155243	0.122035	-0.193518	-0.209223	-0.19023	-0.233069	-0.0510525	-0.0770205	-0.0888955
Ssa#XM_014183394.1	Cell cytoskeleton	Phosphatase and actin regulator 3	LOC106592089	0.164493		-0.0373822		0.000307318			-0.0193714				-0.00473458	0.0144321	-0.0425341	-0.0264679	-0.0487427
Ssa#XM_014183484.1	Cell cytoskeleton	Alpha actinin2	LOC106592172	-0.218623	0.132366	-0.0907983				-0.0287722	-0.0112815	1.76083		-0.223304	-0.18509	-0.156573	-0.257202	-0.170929	-0.113573	0.00991556	-0.183051	-0.263912
Ssa#XM_014183672.1	Cell cytoskeleton	Ezrin a (OrthoDB)	LOC106592336	-0.0468179	-0.0196269	0.0315061		-0.0108495			0.0709839			4.83773e-05	-0.017998			-0.002658	-0.004636	0.0142734	-0.0142255
Ssa#XM_014183694.1	Cell cytoskeleton	Annexin A6 (OrthoDB)	anxa5	-0.357629	0.00533986	-0.197308	-0.0193648	-0.328928	-0.136593	-0.130593	-0.107448	0.652377	0.0158651	1.11468	-0.987978	-0.0617488	-0.861321	-0.598314	0.326721	0.670741	0.339613	-0.0530987	0.71498
Ssa#XM_014183997.1	Cell cytoskeleton	filamin-A-like (LOC106592656)	LOC106592656	0.263197	0.123782	-0.076495		-0.0116118	-0.119485	-0.047693	0.000599594	-0.0763823	0.0492048	-0.00440761	-0.0897833	-0.0762342	0.0482322	0.0145602	0.317724	0.014329	-0.0873988	-0.149362	-0.092775
Ssa#XM_014184002.1	Cell cytoskeleton	Ras-related protein Rab-19 (Ortho_H)	LOC106592662	0.0796563	0.203559	0.140795	-0.057288	0.239573	0.139369	0.015132	0.0649515	0.361247	0.457362	0.858662	0.704134	-0.619415	-0.481204	-0.60073	-0.750443	-0.28078	0.0560568	-0.317171	-0.213471
Ssa#XM_014184042.1	Cell cytoskeleton	Actinin alpha 3b (OrthoDB)	LOC106592714	-0.120201							-0.0302194	-0.000295257					0.0437284	0.0999075	-0.00108676			0.00816684
Ssa#XM_014184072.1	Cell cytoskeleton	Formin-like protein 2	LOC106592748	-0.257476	-0.599766					-0.281776	-0.777026	-0.233546			-0.570966	-0.376626		-0.735266	-0.789796	-0.520076		-0.452786	5.5951
Ssa#XM_014184508.1	Cell cytoskeleton	Taxilin gamma (OrthoDB)	LOC106593174	-0.0586562	-0.144581			-0.139706			-0.135055	0.50005		-0.07475	-0.0239869	-0.141419	-0.0258059	-0.177262	-0.108649	0.396204	-0.0449337	0.178549
Ssa#XM_014184574.1	Cell cytoskeleton	Actinin alpha 3b (OrthoDB)	LOC106593230	-0.0324294							-0.00220071											0.0346301
Ssa#XM_014185396.1	Cell cytoskeleton	Actinin alpha 3b (OrthoDB)	LOC106594024	-0.110656	0.0866207	0.0876497					-0.0321161			0.32059	-0.0777506			-0.103623	-0.133471			-0.0372436
Ssa#XM_014185449.1	Cell cytoskeleton	Moesin	LOC106594079	0.112172	-0.072396	0.0234198	-0.0592547	-0.127844	0.0877169	-0.033967	0.129582	-0.100321	-0.0662291	-0.065654	0.118452	-0.036752	0.178742	0.130439	0.0853396	-0.0250027	-0.0311826	-0.200737	-0.0465221
Ssa#XM_014185532.1	Cell cytoskeleton	Desmin b (OrthoDB)	LOC106594165	0.639636	1.03089	0.212334	0.227921	0.0106856	-0.130747	-0.216477	-0.119251	0.0525381	0.117348	-0.421397	-0.538245	-0.0321847	0.176875	0.408203	0.703119	-0.266204	-0.821364	-0.651721	-0.381962
Ssa#XM_014185620.1	Cell cytoskeleton	Alpha actinin2	LOC106594244	-0.337958	0.593716	-0.678004	-0.39939	-0.514767	0.27414	0.468134	0.524769	-0.0209659	-0.435159	-0.574731	-0.961536	1.29966	0.28017	0.87334	1.47884	0.409066	-0.48915	-1.23524	-0.554949
Ssa#XM_014186050.1	Cell cytoskeleton	Lamin-B1 (Ortho_H)	lmnl3	0.0444269							-0.0267017											-0.0177252
Ssa#XM_014186493.1	Cell cytoskeleton	Coronin, actin binding protein, 2A (OrthoDB)	LOC106595117	-0.0403585							-0.0044996				0.0055745			0.0204087	0.0188749
Ssa#XM_014186714.1	Cell cytoskeleton	Alpha actinin2	LOC106595342	-0.0769998	0.29724	-0.200384		-0.195071	0.062163	0.217109	0.250365	-0.200951	-0.101698	-0.169096	-0.260938	0.273794	-0.0587859	0.0441137	0.381609	0.0742299	-0.20023	-0.136473
Ssa#XM_014186749.1	Cell cytoskeleton	Villin 1 (OrthoDB)	LOC106595380	-0.0757924	0.0314131	-0.0400391					0.0421282			-0.0276002		-0.01959	0.0206979	0.0702914	-0.00150898
Ssa#XM_014186763.1	Cell cytoskeleton	MICAL-like protein 2 (LOC106595394), X1	LOC106595394	-0.112578	0.14487	-0.474874	-0.40977	-0.333918	-0.281484	-0.0544929	0.324535	-0.114838	-0.192703	0.140057	-0.326638	0.299642	0.551587	0.442265	0.613414	0.223552	-0.240328	0.149145	-0.347443
Ssa#XM_014186938.1	Cell cytoskeleton	uncharacterized LOC106595571 (LOC106595571)	LOC106595571	0.161047	0.173861	0.0788797	-0.128506	0.0555486	-0.213635	0.0385349	0.01315	-0.0890183	0.0363434	-0.0733817	-0.16606	-0.0649303	0.118084	0.0886056	0.0694677	-0.0307452	0.172272	-0.139839	-0.0996747
Ssa#XM_014187187.1	Cell cytoskeleton	microfibrillar-associated protein 5-like (LOC106575133)	LOC106595911	-0.242284	-0.252403	-0.248478	-0.517077	0.230269	-0.113649	-0.904664	-0.0583277	0.892987	0.175734	0.492632	-0.0879698	0.176086	-0.250219	0.0869638	-0.0771317	0.168092	-0.0332259	0.131993	0.430675
Ssa#XM_014187393.1	Cell cytoskeleton	Desmin b (OrthoDB)	LOC106596074	0.0755407							-0.0638747				0.0237654		0.0113691	-0.0379743	-0.0609871			0.0521611
Ssa#XM_014187882.1	Cell cytoskeleton	Phosphatase and actin regulator 3	LOC106596610	-0.193001		-0.275783	-0.104971				0.916048	-0.0186671			0.506124	-0.0415471	-0.0232901	-0.191765	-0.289419	-0.111199		-0.172531
Ssa#XM_014188036.1	Cell cytoskeleton	actin-related protein 2-A-like (LOC106613810), X1	LOC106596773	-0.0715551	0.118211	-0.0940532	0.0288299	-0.17718	0.0591204	-0.112869	0.0205855	-0.200949	0.043924	0.275224	0.658757	-0.260684	-0.0991139	-0.310049	-0.433614	0.208455	0.321977	0.113406	-0.0884274
Ssa#XM_014188708.1	Cell cytoskeleton	Pleckstrin (Ortho_H)	LOC106577000	-0.00227767	-0.0540611						0.00274813			-0.0348162	-0.0148742					-0.0200761	-0.0485313	0.171888
Ssa#XM_014189186.1	Cell cytoskeleton	annexin A13 (anxa13)	anxa13	-0.155442	0.397923	0.102186	-0.000931261	0.0722931	0.224562	0.0411088	0.596647	-0.184388	-0.125402	0.150252	0.110268	-0.25446	-0.261796	-0.321932	-0.0206531	-0.317776	-0.162777	0.197282	-0.0869697
Ssa#XM_014189223.1	Cell cytoskeleton	ATP-dependent zinc metalloprotease YME1L1	LOC106598156	0.382388	0.367748	0.0216263	0.387158	-0.0584188	-0.0984363	-0.0726936	0.187045	0.157269	0.144129	-0.138157	-0.174208	-0.00185891	0.136847	0.027711	-0.202095	0.146659	-0.281164	-0.436163	-0.49538
Ssa#XM_014189239.1	Cell cytoskeleton	transforming acidic coiled-coil-containing protein 3 (LOC100195680), X1	LOC100195680	-0.748761	0.694458	-0.17204	-0.386047	0.0141399	0.408264	0.241667	0.144803	0.662396	0.132956	0.412206	0.0397879	0.0781991	-0.674393	-1.09514	-0.71457	0.697498	0.368501	0.768624	-0.87256
Ssa#XM_014189429.1	Cell cytoskeleton	twinfilin-1-like (LOC106609793)	LOC106609793	-0.0156052	0.0798656	-0.00594017		-0.0106271		0.00913133	-0.0167487			-0.03274	0.0736863	-0.0323343			-0.0235289	-0.0292228	0.0284907	-0.024427
Ssa#XM_014189436.1	Cell cytoskeleton	Spectrin beta chain, non-erythrocytic 2	LOC106598398	0.054858	0.0609064	0.0813008		-0.0661604		-0.004029	0.0789283		-0.0128432	-0.0408613	-0.0393293		-0.0086579	-0.0691143	-0.0724932	0.0638667	-0.0287756	0.0024041
Ssa#XM_014189803.1	Cell cytoskeleton	Profilin 2 (OrthoDB)	LOC106598797	0.176774	-0.750921	-0.0413088	0.225104	-0.123511	-0.313863	-0.181697	-0.586284	0.109807	0.0189486	-0.0355984	-0.119835	0.181735	-0.0337411	0.129032	0.259417	-0.0538189	0.299397	0.28835	0.552018
Ssa#XM_014189916.1	Cell cytoskeleton	Protein kinase N2 (OrthoDB)	LOC106598894	0.0443622	0.31766	-0.113158	-0.0714194	-0.489019	0.089652	0.211396	0.259126	0.14367	0.132379	-0.359146	-0.0708996	0.113338	-0.0436162	0.26464	0.346844	0.13533	-0.293929	-0.0580179	-0.559192
Ssa#XM_014189958.1	Cell cytoskeleton	Scinderin (OrthoDB)	LOC106598932	-0.739942	0.358038	-0.374375	-0.194868	0.249515	0.429777	0.423601	0.547374	-0.546345	-0.119476	0.399976	0.302406	0.590246	-0.406145	-0.473295	-0.311197	-0.598423	-0.022027	0.358412	0.126748
Ssa#XM_014189997.1	Cell cytoskeleton	Actin, alpha 1a, skeletal muscle (OrthoDB)	LOC100136352	-0.457418	0.00891477	-0.241009	-0.31939	-0.225379	-0.0406922	0.143993	0.0829877	0.359586	0.259288	0.298177	0.3228	0.103113	-0.307426	-0.374656	-0.0258934	0.344661	0.132188	0.0266052	-0.09045
Ssa#XM_014190156.1	Cell cytoskeleton	Actin-related protein 2/3 complex subunit 5-like protein (Ortho_H)	LOC106599093	-0.520854	-0.254316	-0.263764	-0.415617	-0.130798	-0.20959	-0.00593102	-0.174114	0.399701	0.269792	0.301147	0.255198	0.178639	-0.0127851	-0.108629	0.0476221	0.0976556	0.282493	0.0874208	0.17673
Ssa#XM_014190170.1	Cell cytoskeleton	nesprin-2-like (LOC106599102), X1	LOC106599102	-0.0275997							0.0465874	0.00770183		-0.0022351	-0.0185985		-0.0127664		0.00691033
Ssa#XM_014191018.1	Cell cytoskeleton	Desmoplakin	LOC106599719	0.726764	1.14483	-0.351475	0.384555	0.988128	-1.45782	1.6795	-1.70596	-0.76064	1.59213	0.517029	-0.449905	-1.69028	0.308828	0.858288	1.04652	-0.943556	-0.650289	-0.472733	-0.76394
Ssa#XM_014191025.1	Cell cytoskeleton	Phosphatase and actin regulator 1	LOC106599725	-0.201399		0.0192759		0.0576901	-0.0284052		-0.00123722			-0.0534762	0.191115	0.0367997	-0.0770621		-0.00639192	0.0567671	0.0583441	-0.025073	-0.0269472
Ssa#XM_014191190.1	Cell cytoskeleton	Calponin 3, acidic a (OrthoDB)	LOC106599849	-0.335814	0.0635578	-0.0256752	-0.494641	-0.579711	-0.385224	-0.00322335	-0.14081	0.275064	0.0169874	-0.267681	-0.545013	0.613141	0.39057	-0.0875823	1.22384	-0.32509	-0.37336	0.513703	0.466964
Ssa#XM_014191529.1	Cell cytoskeleton	wiskott-Aldrich syndrome protein homolog (LOC106572383)	LOC106600206	-0.150845	-0.030279	0.0131105		-0.0362979	0.0128365		0.0107863		0.0923263	0.0373237	0.0946733				-0.128222	0.0347061	-0.0481904	0.0980713
Ssa#XM_014191835.1	Cell cytoskeleton	Supervillin b (OrthoDB)	LOC106600477	0.0926911	-0.0819947				-0.0290492		-0.00320723	0.655325		-0.101379	-0.10502	0.00812737	-0.0785199	-0.151074	-0.0977134	-0.108186
Ssa#XM_014191914.1	Cell cytoskeleton	Rho guanine nucleotide exchange factor 18	LOC106600508	0.241844	0.31754	0.271953	-0.0874992	0.0926562	0.129225	0.232096	0.637203	0.0360259	0.0713512	0.294302	0.182577	-0.494244	-0.0669408	-0.204831	-0.497415	-0.301485	-0.248591	-0.222865	-0.382906
Ssa#XM_014192570.1	Cell cytoskeleton	neurabin-2-like (LOC106600853)	LOC106600853	0.0377644	-0.0168164	-0.00266524	0.310385	0.0965124	-0.26656	-0.174075	-0.12062	0.244162	0.325452	-0.662855	-0.0425605	0.0560284	0.116849	0.613077	0.182989	0.180893	-0.392892	-0.0774856	-0.407587
Ssa#XM_014192775.1	Cell cytoskeleton	Actinin alpha 3b (OrthoDB)	LOC106600942	-0.647335	0.423362	-0.810085	-0.650194	0.104618	0.141883	0.506551	0.738253	-0.0394929	-0.330284	-0.35968	-0.265776	0.705596	-0.0306689	0.278961	0.828276	0.0142209	-0.402885	0.274005	-0.479327
Ssa#XM_014192799.1	Cell cytoskeleton	LIM and SH3 protein 1 (OrthoDB)	LOC106600981	0.0383633	0.0532423	0.104368		0.0206702		-0.0161784	-0.0113851				0.112506	-0.191654	-0.114239	-0.17305	-0.100106	-0.0267729	0.129549	0.174685
Ssa#XM_014192858.1	Cell cytoskeleton	7-methylguanosine phosphate-specific 5 -nucleotidase (Ortho_H)	LOC106601014	0.161909	-0.204078	-0.0228995	0.330875	0.0207673	-0.115569	-0.156085	-0.258597	0.0208272	0.245616	0.0356613	0.258181	-0.13021	-0.119899	-0.131143	-0.226718	0.0334803	0.0486103	0.0598423	0.149426
Ssa#XM_014193095.1	Cell cytoskeleton	Formin-like protein 1	LOC106601135	-0.818436	0.159972	-0.454128	-0.764375	-0.0427369	-0.154604	-0.344259	0.146484	0.412924	0.00362873	0.405013	0.392481	0.296305	0.128652	0.196495	0.0339055	0.249785	0.0367882	0.29412	-0.17802
Ssa#XM_014193367.1	Cell cytoskeleton	Formin-binding protein 1	LOC106601280	-0.379845	0.435523	-0.0993974	-0.545813	-0.0419618	0.0910728	0.407368	0.357939	0.282514	0.0597178	0.0930768	-0.0731556	-0.723887	-0.168518	0.0149536	0.233139	0.321827	-0.0478365	-0.0446387	-0.172076
Ssa#XM_014193475.1	Cell cytoskeleton	Protein kinase N2, isoform CRA_b; Serine/threonine	LOC106601340	-0.137566	0.447078	0.00504371	-0.204524	-0.118049	0.0793914	0.240876	0.336414	-0.179684	0.188225	0.0653058	0.176216	-0.183912	-0.217274	-0.389121	-0.175805	0.110826	-0.0100605	0.0407482	-0.074126
Ssa#XM_014193693.1	Cell cytoskeleton	Brain-specific angiogenesis inhibitor 1-associated	LOC106601470	0.237726	-0.0529757	0.0310878	0.0114259	-0.122826	-0.181944	0.0729808	0.12502	-0.0803406	-0.0222501	0.0520635	-0.0350781	-0.170973	0.0145887	-0.0570569	-0.0875055	-0.020715	-0.0306713	0.143226	0.174218
Ssa#XM_014193763.1	Cell cytoskeleton	Desmin b (OrthoDB)	LOC106601521	0
Ssa#XM_014193951.1	Cell cytoskeleton	LIM domain-containing protein 2	LOC106601611	-0.540889	0.118364	0.0137728	-0.573321	-0.182605	-0.236873	-0.135497	-0.0593028	-0.0106843	0.120374	0.284049	0.477293	0.0146524	-0.185716	-0.430064	-0.181585	0.378372	0.219402	0.637003	0.273249
Ssa#XM_014194146.1	Cell cytoskeleton	Gephyrin b (OrthoDB)	LOC106601783	0.279487	0.046473	0.0076857	-0.0488348	0.0800375	-0.0498163	0.111689	0.109529	0.210688	0.139329	0.0526175	-0.0784851	-0.279835	-0.2274	-0.425517	-0.31842	0.301157	-0.0407447	0.161966	-0.0316004
Ssa#XM_014194537.1	Cell cytoskeleton	Actin, alpha 1a, skeletal muscle (OrthoDB)	LOC100136352	-0.238682	0.304685	-0.119806	-0.198187	-0.00112322	0.107276	0.0652156	0.28613	0.101023	-0.000199615	-0.0522227	0.00425408	0.000746985	-0.117058	-0.246602	-0.0302817	0.257109	-0.0120244	0.00535198	-0.115608
Ssa#XM_014194808.1	Cell cytoskeleton	calcium-binding and coiled-coil domain-containing protein 2-like (LOC106602279)	LOC106602279	-0.188968							-0.103692			0.101788	-0.043483	-0.00468477	-0.0261123	-0.0718564	0.0381327	-0.00228227	0.0649433	0.0638543	0.172359
Ssa#XM_014196006.1	Cell cytoskeleton	WAS protein family, member 3, isoform CRA_a; WASF3	LOC106602952	-0.0786339	0.00938919						0.0418687							-0.0353404	0.0627164
Ssa#XM_014196022.1	Cell cytoskeleton	Four and a half LIM domains 1b (OrthoDB)	fhl1	-0.260088	0.0879869	0.186448	0.0182253	0.391843	0.22718	-0.0601628	-0.0993372	0.0640089	0.0329323	-0.335138	-0.214505	0.00586581	-0.616706	-0.382072	0.229207	0.432685	0.115817	0.509788	-0.333976
Ssa#XM_014196070.1	Cell cytoskeleton	Actinin alpha 3b (OrthoDB)	LOC100194673	-0.168327	-0.00397867						-0.0175683	-0.0217646		-0.0641868	-0.11382	0.146712	-0.0481329	0.0409757	0.258246	0.106303		-0.114457
Ssa#XM_014196179.1	Cell cytoskeleton	Beta-1,4-galactosyltransferase 4	b4galt4	-0.106749	0.259971	0.315056	0.312795	0.519203	0.149432	0.276608	0.292781	0.268827	-0.0440472	0.122692	0.140215	-0.290899	-0.594826	-0.402332	-0.601045	-0.30799	-0.147825	0.0560622	-0.217932
Ssa#XM_014196189.1	Cell cytoskeleton	WAS protein family, member 3, isoform CRA_a; WASF3	wasf3	-0.174509													0.437888	-0.100949	-0.16243
Ssa#XM_014196369.1	Cell cytoskeleton	Spectrin beta chain, non-erythrocytic 2 (Ortho_H)	LOC106603118	0.030569	-0.0640853	-0.0402567					-0.0313509			-0.061393	-0.108366	0.213652	0.0480054	0.0729125	0.0117202	0.030881		-0.102289
Ssa#XM_014196454.1	Cell cytoskeleton	Serine/threonine-protein kinase MARK2	LOC106603150	-0.65789	0.541077	-0.50956	-0.542556	-0.275463	-0.0177404	0.372224	0.422287	0.299203	0.120244	-0.0677062	-0.139201	0.276635	-0.151783	-0.0871092	0.223164	0.60117	-0.0870602	0.156961	-0.476893
Ssa#XM_014196473.1	Cell cytoskeleton	cofilin-2-like (LOC106603165), X1	LOC106603165	-0.555145	-0.183234	-0.0805914	-0.350766	0.00859885	-0.0423893	0.0867166	-0.159102	0.134425	-0.0656537	-0.0472178	0.12318	0.186807	-0.23852	-0.0603518	0.163718	0.132904	0.247041	0.472487	0.227098
Ssa#XM_014196647.1	Cell cytoskeleton	beta-taxilin-like (LOC106603250), X1	LOC106603250	-0.14248	-0.100698	0.035684		0.0734719	-0.00924457	-0.00888049	0.0863773	-0.070255		0.0127889	-0.0333737	-0.0801066	-0.0220945	0.0658466	-0.035322	0.100755	0.0789987	-0.0496337	0.0981652
Ssa#XM_014196755.1	Cell cytoskeleton	A-kinase anchor protein 1, mitochondrial-like (LOC106603290), X1	LOC106603290	-0.139254	-0.0332621	0.0422992		0.0243344	-0.0109789	0.0237243	0.0298182	-0.0782994	0.0371329	0.0100882	0.0165599	-0.117107	0.0966901	0.237508	-0.024785	-0.0521402	-0.0623281
Ssa#XM_014197044.1	Cell cytoskeleton	E3 ubiquitin-protein ligase rnf146; AltName: Full=RING finger protein 146	LOC106603387	0.449239	-0.0608307	0.28199	0.571051	0.154001	-0.114556	-0.803392	-0.125191	-0.0438347	-0.449237	0.228207	-0.468008	0.559662	-0.0793703	-0.310112	0.64343	-0.0690258	-0.289892	-0.0173813	-0.0567528
Ssa#XM_014197265.1	Cell cytoskeleton	Dehydrogenase/reductase SDR family member 11	LOC106603495	-0.350153	0.625756	-0.249295	-0.475709	-0.185156	-0.0455815	0.308749	0.549934	-0.0221384	-0.148306	-0.0785265	-0.84433	0.360177	0.232527	0.114625	0.286284	0.47632	-0.191006	0.0399722	-0.404136
Ssa#XM_014197288.1	Cell cytoskeleton	Cytospin-B	LOC106603510					-0.0418036			0.0118432		0.154671			-0.0609349			-0.0637756
Ssa#XM_014197350.1	Cell cytoskeleton	Nesprin-1	LOC106603506	-0.21518	0.0189427	0.492012	-0.0639767	-0.0276167	0.0153515	-0.0727056	0.0954716	-0.159566	0.171095	0.577363	0.144125	-0.437629	-0.115583	-0.3225	-0.520912	-0.196865	0.168651	0.393836	0.0556902
Ssa#XM_014197629.1	Cell cytoskeleton	Fasciculation and elongation protein zeta 1 (zygin I) (OrthoDB)	LOC106603671	-0.0953341		-0.0201739					-0.00160757			-0.0135024	0.143648		-0.0251822	-0.00922901	-0.031765		0.053146
Ssa#XM_014197676.1	Cell cytoskeleton	MAP/microtubule affinity-regulating kinase 4a (OrthoDB)	LOC106603692	0.0488628							-0.00612294											-0.0427398
Ssa#XM_014197755.1	Cell cytoskeleton	Smoothelin, like (OrthoDB)	LOC106603724	-0.270625	0.56988	-0.0648409	-0.0455486	-0.00951348	0.352322	0.112615	0.602942	-0.418511	-0.164085	-0.150837	-0.0896592	0.147978	-0.266087	-0.207514	0.403281	0.270325	-0.284102	-0.110741	-0.377284
Ssa#XM_014198296.1	Cell cytoskeleton	Coronin, actin binding protein, 1B (OrthoDB)	LOC106603980	0.01213							0.00784759				-0.0388498	0.0978449		-0.0634567	-0.0674372	0.129529		-0.0776077
Ssa#XM_014198359.1	Cell cytoskeleton	Neurobeachin; Neurobeachin, isoform CRA_e (Ortho_H)	LOC106604027	-0.196386				-0.0926653	0.310326		-0.183319					-0.0396829		0.436092	0.0333712	-0.116529		-0.151207
Ssa#XM_014198565.1	Cell cytoskeleton	Annexin A6 (OrthoDB)	LOC106604152	0.294352	0.559875	0.130342	0.615379	0.100661	0.131597	0.128808	0.353631	-0.529512	-0.380247	-0.498446	-0.0691286	0.0851795	-0.132135	0.0475155	0.624287	0.00161655	-0.511812	-0.382163	-0.569793
Ssa#XM_014198693.1	Cell cytoskeleton	Septin 6 (OrthoDB)	LOC106604230	-0.0187264	0.180775	-0.236025	0.00612675	-0.245702	-0.165555	0.388044	0.609695	-0.00998558	-0.0892796	0.0281923	-0.244627	0.0645503	-0.197542	0.163945	0.178257	0.0715045	-0.146665	-0.145239	-0.191748
Ssa#XM_014199062.1	Cell cytoskeleton	Septin 6 (OrthoDB)	LOC106604445	-0.610157	-0.259278	-0.280718	-0.198401	0.85147	-0.365872	-0.608764	0.424234	-0.192366	-0.0218377	-0.508113	0.462838	0.12143	0.452394	0.367204	-0.553925	0.395072	0.46722	-0.00694126	0.0645068
Ssa#XM_014199309.1	Cell cytoskeleton	annexin A5 (anxa5)	anxa5	0.0362647							-0.0057988							-0.0065575	0.0040928			-0.0280012
Ssa#XM_014199377.1	Cell cytoskeleton	E3 ubiquitin-protein ligase rnf146; AltName: Full=RING finger protein 146	LOC106604590	0.153716	0.052439	0.431578	0.231336	0.259815	0.160398	0.11962	0.09779	0.0105835	0.071756	0.107856	0.189905	-0.349075	-0.158705	-0.446625	-0.490655	-0.186734	-0.0895209	-0.144399	-0.0210777
Ssa#XM_014199575.1	Cell cytoskeleton	Rab11 family-interacting protein 2	class I	-0.0910801	0.0214919	-0.11215		0.114215	-0.00794073	0.0310331	0.0855993		0.078487		0.0179796	-0.0111236	-0.0219784	-0.11154	-0.0669554	0.100476	-0.0184011	-0.00811158
Ssa#XM_014199621.1	Cell cytoskeleton	RAP2C, member of RAS oncogene family (OrthoDB)	LOC106604700	-0.259541	-0.280783	-0.0453457		-0.0693722	-0.165961	-0.117637	-0.116145	-0.0643329	0.0119241	0.262601	0.188982	0.192828	-0.119677	-0.0243863	-0.0645011	-0.0308475	0.367769	0.25788	0.0765451
Ssa#XM_014199640.1	Cell cytoskeleton	cofilin-2-like (LOC106604708)	LOC106604708	-0.255461	-0.20281	0.148015	0.289405	-0.00589909	0.0125803	0.123863	-0.184657	0.169619	0.200844	-0.437272	0.0837994	-0.0270722	-0.288171	0.0997127	0.241598	0.0889729	-0.216107	0.193275	-0.034232
[truncated: 42,196 more rows]
