# Supplementary material for: The Atlantic Salmon Gill Transcriptome Response in a Natural Outbreak of Salmon Gill Pox Virus Infection Reveals New Biomarkers of Gill Pathology and Suppression of Mucosal Defense
Source: Front Immunol. 2020 Sep 4;11:2154. doi: 10.3389/fimmu.2020.02154 (PMC7509425; doi:10.3389/fimmu.2020.02154)
Supplement: Supplementary file 2 [file Table_2.XLSX]

## Sheet: Sheet1
Category	Group_Name	DEG	All DEG	On platform	All	Yates corrected Chi-square	Vocabulary
Cell	Apoptosis	35	3937	245	41516	0.028966	kegg
Cell	autophagic vacuole	26	3937	168	41516	0.0261139	go
Cell	cell redox homeostasis	29	3937	179	41516	0.00958925	go
Cell	DNA damage response_ detection of DNA damage	18	3937	91	41516	0.00600395	go
Cell	DNA replication	16	3937	91	41516	0.0319958	kegg
Cell	Drug metabolism - cytochrome P450	15	3937	73	41516	0.00907733	kegg
Cell	Glutathione metabolism	17	3937	80	41516	0.0034289	kegg
Cell	Hsp90 protein binding	26	3937	171	41516	0.032224	go
Cell	intermediate filament	32	3937	177	41516	0.000959145	go
Cell	Metabolism of xenobiotics by cytochrome P450	18	3937	74	41516	0.000405542	kegg
Cell	Phagosome	51	3937	339	41516	0.00250321	kegg
Cell	Proteasome	28	3937	108	41516	1.58952e-06	kegg
Cell	structural constituent of cytoskeleton	50	3937	368	41516	0.0202078	go
Cell	superoxide metabolic process	12	3937	43	41516	0.00123284	go
Immune	Antigen processing and presentation	16	3937	73	41516	0.00329263	kegg
Immune	Arachidonic acid metabolism	26	3937	90	41516	3.26723e-07	kegg
Immune	chemokine activity	18	3937	51	41516	7.9815e-07	go
Immune	chemokine-mediated signaling pathway	17	3937	71	41516	0.000757574	go
Immune	cytokine activity	42	3937	309	41516	0.0345069	go
Immune	Cytokine-cytokine receptor interaction	55	3937	375	41516	0.00295465	kegg
Immune	cytokine-mediated signaling pathway	120	3937	764	41516	2.16997e-07	go
Immune	defense response to virus	136	3937	522	41516	5.91977e-28	go
Immune	Fc-epsilon receptor signaling pathway	58	3937	420	41516	0.00850117	go
Immune	innate immune response	190	3937	1164	41516	1.39845e-12	go
Immune	interferon-gamma-mediated signaling pathway	76	3937	239	41516	3.25961e-22	go
Immune	Jak-STAT signaling pathway	56	3937	288	41516	7.58192e-07	kegg
Immune	Leukocyte transendothelial migration	47	3937	338	41516	0.0166978	kegg
Immune	linoleic acid metabolic process	20	3937	81	41516	0.000140223	go
Immune	lipoxygenase pathway	12	3937	38	41516	0.000310276	go
Immune	lymphocyte chemotaxis	12	3937	31	41516	2.46866e-05	go
Immune	MHC class I protein binding	16	3937	46	41516	4.71919e-06	go
Immune	MHC class II protein complex binding	11	3937	53	41516	0.0275054	go
Immune	neutrophil chemotaxis	26	3937	158	41516	0.0120256	go
Immune	NIK/NF-kappaB cascade	33	3937	185	41516	0.001013	go
Immune	platelet activation	54	3937	398	41516	0.0158842	go
Immune	respiratory burst	9	3937	18	41516	2.4767e-05	go
Immune	T cell receptor signaling pathway	65	3937	521	41516	0.0422095	go
Immune	Toll-like receptor signaling pathway	35	3937	230	41516	0.0114349	kegg
Immune	tumor necrosis factor receptor binding	13	3937	68	41516	0.030137	go
Immune	tumor necrosis factor-mediated signaling pathway	56	3937	293	41516	1.38043e-06	go
Metabolism	ammonium transport	10	3937	18	41516	1.98597e-06	go
Metabolism	Arginine and proline metabolism	38	3937	192	41516	3.60792e-05	kegg
Metabolism	bicarbonate transport	20	3937	99	41516	0.00270076	go
Metabolism	ceramide biosynthetic process	26	3937	84	41516	5.93266e-08	go
Metabolism	channel activity	11	3937	45	41516	0.00723854	go
Metabolism	cholesterol biosynthetic process	22	3937	105	41516	0.00090972	go
Metabolism	Cysteine and methionine metabolism	22	3937	138	41516	0.0314355	kegg
Metabolism	Glycine_ serine and threonine metabolism	18	3937	65	41516	5.64031e-05	kegg
Metabolism	glycolysis	17	3937	103	41516	0.0472211	go
Metabolism	heme binding	61	3937	387	41516	0.000249945	go
Metabolism	heme biosynthetic process	11	3937	55	41516	0.0361892	go
Metabolism	iron ion binding	53	3937	397	41516	0.0227498	go
Metabolism	lipid binding	64	3937	495	41516	0.0224982	go
Metabolism	long-chain fatty acid biosynthetic process	16	3937	73	41516	0.00329263	go
Metabolism	mitochondrion	374	3937	3120	41516	9.16833e-06	go
Metabolism	sphingolipid biosynthetic process	24	3937	154	41516	0.0309311	go
Metabolism	steroid hydroxylase activity	18	3937	80	41516	0.00119587	go
Metabolism	sterol metabolic process	11	3937	54	41516	0.0316306	go
Metabolism	Sulfur relay system	13	3937	48	41516	0.00101213	kegg
Metabolism	Terpenoid backbone biosynthesis	9	3937	40	41516	0.0305681	kegg
Tissue	cadherin binding	171	3937	1257	41516	7.64316e-06	go
Tissue	cartilage condensation	23	3937	142	41516	0.0228474	go
Tissue	CCR chemokine receptor binding	12	3937	28	41516	6.215e-06	go
Tissue	cell-matrix adhesion	52	3937	402	41516	0.0411657	go
Tissue	collagen	77	3937	338	41516	1.15994e-12	go
Tissue	ECM-receptor interaction	54	3937	256	41516	6.68243e-08	kegg
Tissue	epidermis development	45	3937	211	41516	6.52568e-07	go
Tissue	epithelial cell differentiation	36	3937	201	41516	0.000527039	go
Tissue	extracellular matrix	147	3937	991	41516	3.12414e-07	go
Tissue	Focal adhesion	101	3937	711	41516	0.00014594	kegg
Tissue	integrin binding	74	3937	605	41516	0.0434848	go
Tissue	keratinocyte differentiation	43	3937	197	41516	5.85591e-07	go
Tissue	myelin sheath	36	3937	227	41516	0.0051641	go
Tissue	ossification	52	3937	382	41516	0.0170805	go
Tissue	proteoglycan binding	15	3937	77	41516	0.0153786	go
Tissue	zymogen granule membrane	18	3937	55	41516	3.24591e-06	go
